# Supplementary material for: Copper Recycling Flow Model for the United States Economy: Impact of Scrap Quality on Potential Energy Benefit
Source: Environ Sci Technol. 2021 Mar 30;55(8):5485–95. doi: 10.1021/acs.est.0c08227 (PMC8154355; doi:10.1021/acs.est.0c08227)
Supplement: Supplementary file 2 — es0c08227_si_002.xlsx [file es0c08227_si_002.xlsx]

## Sheet: CoverSheet
Supporting Information 2
Tong Wang, Peter Berrill, Julie B. Zimmerman, Edgar G. Hertwich*. Copper recycling flow model for the United States Economy: Impact of scrap quality on potential energy benefit.
This supporting information provides 2012 US IO matrices, other data used in the WIO-IA model and selected results.
Worksheets (10 in total):
2012USEEIO_Amatrix	Technical coefficient matrix, 2012
2012USEEIO_ymatrix	Final demand matrix, 2012
EndUseCategories & ScrapTypes	Assign end use category and scrap type in direct copper input to each sector
ProportionMatrix	Proportion matrix in WIO-IA model
Yield_matrix	Yield matrix in WIO-IA model
MassFilter	Mass filter in WIO-IA model
PotentiallyRecyclableRate	Potentially recyclable rate of each economic sector
SpecificCopperCompostion	Specific copper compostion for each economic sector
TotalEmbeddedCopperComposition	Total embedded copper composition for each economic sector
ContributionForEmbeddedCu	(Data for heat maps) Contribution from all sector to embedded copper in final demand

## Sheet: 2012USEEIO_Amatrix 
Sector code	Abbreviated sector name	Sector name	Copper, nickel, lead, and zinc mining	Primary smelting and refining of copper	Copper rolling, drawing, extruding and alloying	Oilseed farming	Grain farming	Vegetable and melon farming	Fruit and tree nut farming	Greenhouse, nursery, and floriculture production	Other crop farming	Dairy cattle and milk production	Beef cattle ranching and farming, including feedlots and dual purpose ranching and farming	Poultry and egg production	Animal production, except cattle and poultry and eggs	Forestry and logging	Fishing, hunting and trapping	Support activities for agriculture and forestry	Oil and gas extraction	Coal mining	Iron, gold, silver, and other metal ore mining	Stone mining and quarrying	Other nonmetallic mineral mining and quarrying	Drilling oil and gas wells	Other support activities for mining	Electric power generation, transmission, and distribution	Natural gas distribution	Water, sewage and other systems	Health care structures	Educational and vocational structures	Nonresidential maintenance and repair	Residential maintenance and repair	Office and commercial structures	Multifamily residential structures	Other residential structures	Manufacturing structures	Other nonresidential structures	Power and communication structures	Single family residential structures	Transportation structures and highways and streets	Sawmills and wood preservation	Veneer, plywood, and engineered wood product manufacturing	Millwork	All other wood product manufacturing	Clay product and refractory manufacturing	Glass and glass product manufacturing	Cement manufacturing	Ready mix concrete manufacturing	Concrete pipe, brick, and block manufacturing
212230	Copper, nickel, lead, zinc mining	Copper, nickel, lead, and zinc mining	0.02	0.24443	0.002	0	0	0	0	0	0	0	0	0	0	0	0	0	0	0	0.002	0	0	0	0	0	0	0	0	0	0	0	0	0	0	0	0	0	0	0	0	0	0	0	0.001	0	0	0	0
331411	Primary smelting and refining of Cu	Primary smelting and refining of copper	0	0.351438	0.319481	0	0	0	0	0	0	0	0	0	0	0	0	0	0	0	0	0	0	0	0	0	0	0	0	0	0	0	0	0	0	0.000394692	0	0	0	0	0	0	0	0.00199989	0	0	0	0	0
331420	Copper rolling, drawing, extruding and alloying	Copper rolling, drawing, extruding and alloying	0	0.0539872	0.251	0	0	0	0	0	0	0	0	0	0	0	0	0	0	0	0	0	0	0	0	0	0	0	0	0	0.001	0	0	0	0	0.001	0	0.002	0	0	0	0	0	0	0	0	0	0	0
1111A0	Oilseeds	Oilseed farming	0	0	0	0.052	0.001	0	0	0	0	0	0	0	0	0	0	0	0	0	0	0	0	0	0	0	0	0	0	0	0	0	0	0	0	0	0	0	0	0	0	0	0	0	0	0	0	0	0
1111B0	Grains	Grain farming	0	0	0	0	0.073	0	0	0	0.009	0.051	0.08	0.047	0.008	0.001	0	0.004	0	0	0	0	0	0	0	0	0	0	0	0	0	0	0	0	0	0.001	0	0	0	0	0	0	0	0	0	0	0	0	0
111200	Vegetables	Vegetable and melon farming	0	0	0	0	0	0.044	0	0	0	0	0	0	0	0	0	0	0	0	0	0	0	0	0	0	0	0	0	0	0	0	0	0	0	0	0	0	0	0	0	0	0	0	0	0	0	0	0
111300	Fruit and tree nuts	Fruit and tree nut farming	0	0	0	0	0	0	0.006	0	0	0	0	0	0	0	0	0	0	0	0	0	0	0	0	0	0	0	0	0	0	0	0	0	0	0	0	0	0	0	0	0	0	0	0	0	0	0	0
111400	Greenhouse, nursery, floriculture	Greenhouse, nursery, and floriculture production	0	0	0	0	0	0	0	0.159	0	0	0	0	0	0	0	0.011	0	0	0	0	0	0	0	0	0	0	0	0	0	0.001	0	0	0.001	0	0	0	0	0	0	0	0	0	0	0	0	0	0
111900	Other crops	Other crop farming	0	0	0	0.009	0.001	0	0	0	0.027	0.005	0.004	0	0.001	0.002	0	0	0	0	0	0	0	0	0	0	0	0	0	0	0	0.002	0	0	0.001	0	0	0	0	0	0	0	0	0	0	0	0	0	0
112120	Dairy cattle and milk	Dairy cattle and milk production	0	0	0	0	0	0	0	0	0	0	0	0	0	0	0	0	0	0	0	0	0	0	0	0	0	0	0	0	0	0	0	0	0	0	0	0	0	0	0	0	0	0	0	0	0	0	0
1121A0	Beef cattle farming	Beef cattle ranching and farming, including feedlots and dual purpose ranching and farming	0	0	0	0.001	0.002	0	0.001	0.001	0	0.047	0.288	0	0.008	0	0	0.007	0	0	0	0	0	0	0	0	0	0	0	0	0	0	0	0	0	0	0	0	0	0	0	0	0	0	0	0	0	0	0
112300	Poultry and eggs	Poultry and egg production	0	0	0	0	0	0	0	0	0	0	0	0.102	0	0	0	0.001	0	0	0	0	0	0	0	0	0	0	0	0	0	0	0	0	0	0	0	0	0	0	0	0	0	0	0	0	0	0	0
112A00	Animals except cattle, poultry and eggs	Animal production, except cattle and poultry and eggs	0	0	0	0	0.001	0	0	0	0.001	0.003	0.006	0	0.126	0.001	0	0.014	0	0	0	0	0	0	0	0	0	0	0	0	0	0	0	0	0	0	0	0	0	0	0	0	0	0	0	0	0	0	0
113000	Forestry and logging	Forestry and logging	0	0	0	0	0	0	0	0	0	0	0	0	0	0.131	0	0	0	0.001	0	0	0	0	0	0	0	0	0	0	0	0	0	0	0	0.001	0.001	0	0	0	0.232	0.111	0.034	0.013	0	0	0	0	0
114000	Fishing, hunting and trapping	Fishing, hunting and trapping	0	0	0	0	0	0	0	0	0	0	0	0	0	0	0	0	0	0	0	0	0	0	0	0	0	0	0	0	0	0	0	0	0	0	0	0	0	0	0	0	0	0	0	0	0	0	0
115000	Support for agriculture and forestry	Support activities for agriculture and forestry	0	0	0	0.06	0.106	0.079	0.106	0.041	0.089	0.021	0.017	0.014	0.013	0.144	0.002	0.005	0	0	0	0	0	0	0	0	0	0	0	0	0	0	0	0	0	0	0.001	0	0	0	0	0	0	0	0	0	0	0	0
211000	Oil and gas extraction	Oil and gas extraction	0	0	0	0	0	0	0	0	0	0	0	0	0	0	0	0	0.088	0	0	0	0.093	0.034	0.019	0.055	0.154	0.016	0	0	0	0	0	0	0	0.005	0	0.001	0	0	0	0	0	0	0	0	0	0	0
212100	Coal mining	Coal mining	0.002	0.000680481	0.001	0	0	0	0	0	0	0	0	0.015	0	0	0	0	0	0.066	0.001	0.001	0.003	0	0.003	0.039	0.002	0	0	0	0	0	0	0	0	0.001	0	0.004	0	0	0	0	0	0	0.011	0.014	0.049	0.005	0.003
2122A0	Iron, gold, silver, and other mining	Iron, gold, silver, and other metal ore mining	0.024	9.85e-05	0	0	0	0	0	0	0	0	0	0	0	0	0	0	0	0	0.018	0	0	0	0	0	0	0	0	0	0	0	0	0	0	0	0	0	0	0	0	0	0	0	0.002	0	0.001	0	0
212310	Stone mining/quarrying	Stone mining and quarrying	0	0	0	0.001	0.004	0.002	0.001	0.001	0.001	0.001	0.001	0	0.001	0	0	0	0	0.008	0	0.025	0.005	0	0.001	0	0	0	0.004	0.004	0.016	0.007	0.005	0.002	0.006	0.006	0.003	0.004	0.005	0.015	0	0	0	0	0.002	0	0.027	0.02	0.015
2123A0	Other nonmetallic mineral mining	Other nonmetallic mineral mining and quarrying	0	0	0	0	0.01	0	0	0	0.005	0	0	0	0	0	0	0	0	0	0	0.003	0.015	0	0	0	0	0.002	0.002	0.002	0.001	0.001	0.002	0.001	0.001	0.003	0.001	0.001	0.004	0.002	0	0	0	0	0.039	0.014	0.003	0.104	0.042
213111	Drilling oil & gas wells	Drilling oil and gas wells	0	0	0	0	0	0	0	0	0	0	0	0	0	0	0	0	0	0	0	0	0	0	0	0	0	0	0	0	0	0	0	0	0	0	0	0	0	0	0	0	0	0	0	0	0	0	0
21311A	Other support activities for mining	Other support activities for mining	0.012	0	0	0	0	0	0	0	0	0	0	0	0	0	0	0	0.034	0.012	0.025	0.021	0.013	0.033	0.012	0	0	0	0	0	0	0	0	0	0	0	0	0.002	0	0	0	0	0	0	0	0	0	0	0
221100	Electricity	Electric power generation, transmission, and distribution	0.046	0.00795665	0.01	0.004	0.002	0.008	0.007	0.002	0.006	0.012	0.002	0.003	0.003	0.001	0.003	0.002	0.008	0.021	0.046	0.026	0.031	0.004	0.005	0.034	0.013	0.004	0.003	0.003	0.002	0.004	0.004	0.001	0.004	0.005	0.004	0.005	0.002	0.003	0.023	0.028	0.014	0.012	0.02	0.038	0.105	0.008	0.01
221200	Natural gas distribution	Natural gas distribution	0.015	0.000687448	0.001	0.001	0.005	0.001	0.002	0.008	0.004	0.001	0.002	0.005	0.001	0.002	0.002	0.001	0.002	0	0.003	0.001	0.006	0.001	0.001	0.001	0	0.002	0	0.001	0	0	0	0	0	0.001	0	0	0	0.001	0.003	0.003	0.001	0.002	0.009	0.011	0.038	0.004	0.002
221300	Water, sewage and other systems	Water, sewage and other systems	0	0	0	0.006	0.008	0.008	0.007	0.001	0.009	0.001	0.001	0.001	0	0.001	0.001	0.001	0.005	0	0	0.001	0.001	0.002	0.001	0.025	0.003	0.003	0	0.001	0	0.001	0	0	0.001	0.001	0.001	0.001	0.001	0.001	0	0	0	0	0.001	0.001	0.001	0.001	0.001
233210	Health care structures	Health care structures	0	0	0	0	0	0	0	0	0	0	0	0	0	0	0	0	0	0	0	0	0	0	0	0	0	0	0	0	0	0	0	0	0	0	0	0	0	0	0	0	0	0	0	0	0	0	0
233262	Educational structures	Educational and vocational structures	0	0	0	0	0	0	0	0	0	0	0	0	0	0	0	0	0	0	0	0	0	0	0	0	0	0	0	0	0	0	0	0	0	0	0	0	0	0	0	0	0	0	0	0	0	0	0
230301	Nonres. maintenance and repair	Nonresidential maintenance and repair	0.025	0.001494	0.001	0.009	0.006	0.008	0.006	0.004	0.009	0.002	0	0.002	0.003	0.002	0.003	0.002	0.003	0.013	0.01	0.028	0.026	0.005	0.016	0.018	0.015	0.111	0	0.001	0	0.001	0	0	0	0.001	0.001	0.003	0	0.001	0.003	0.002	0.002	0.002	0.004	0.004	0.007	0.004	0.003
230302	Res. maintenance and repair	Residential maintenance and repair	0	0	0	0	0	0	0	0	0	0	0	0	0	0	0	0	0	0	0	0	0	0	0	0	0.003	0.028	0	0	0	0	0	0	0	0	0	0	0.001	0	0	0	0	0	0	0	0	0	0
2332A0	Office and commercial structures	Office and commercial structures	0	0	0	0	0	0	0	0	0	0	0	0	0	0	0	0	0	0	0	0	0	0	0	0	0	0	0	0	0	0	0	0	0	0	0	0	0	0	0	0	0	0	0	0	0	0	0
233412	Multifamily residential structures	Multifamily residential structures	0	0	0	0	0	0	0	0	0	0	0	0	0	0	0	0	0	0	0	0	0	0	0	0	0	0	0	0	0	0	0	0	0	0	0	0	0	0	0	0	0	0	0	0	0	0	0
2334A0	Other residential structures	Other residential structures	0	0	0	0	0	0	0	0	0	0	0	0	0	0	0	0	0	0	0	0	0	0	0	0	0.001	0.015	0	0	0	0	0	0	0	0	0	0	0	0	0	0	0	0	0	0	0	0	0
233230	Manufacturing structures	Manufacturing structures	0	0	0	0	0	0	0	0	0	0	0	0	0	0	0	0	0	0	0	0	0	0	0	0	0	0	0	0	0	0	0	0	0	0	0	0	0	0	0	0	0	0	0	0	0	0	0
2332D0	Other nonresidential structures	Other nonresidential structures	0	0	0	0	0	0	0	0	0	0	0	0	0	0	0	0	0	0	0	0	0	0	0	0	0	0	0	0	0	0	0	0	0	0	0	0	0	0	0	0	0	0	0	0	0	0	0
233240	Power/communication structures	Power and communication structures	0	0	0	0	0	0	0	0	0	0	0	0	0	0	0	0	0	0	0	0	0	0	0	0	0	0	0	0	0	0	0	0	0	0	0	0	0	0	0	0	0	0	0	0	0	0	0
233411	Single-family residential structures	Single family residential structures	0	0	0	0	0	0	0	0	0	0	0	0	0	0	0	0	0	0	0	0	0	0	0	0	0	0	0	0	0	0	0	0	0	0	0	0	0	0	0	0	0	0	0	0	0	0	0
2332C0	Transport struc., highways, streets	Transportation structures and highways and streets	0	0	0	0	0	0	0	0	0	0	0	0	0	0	0	0	0	0	0	0	0	0	0	0	0	0	0	0	0	0	0	0	0	0	0	0	0	0	0	0	0	0	0	0	0	0	0
321100	Sawmills and wood preservation	Sawmills and wood preservation	0	0	0	0	0	0	0	0	0	0	0	0	0	0	0.001	0	0	0.001	0	0	0	0	0	0	0	0	0.006	0.007	0.008	0.004	0.005	0.002	0.005	0.005	0.009	0.004	0.005	0.005	0.163	0.096	0.163	0.113	0.003	0	0	0	0.001
321200	Veneer, plywood, engineered wood	Veneer, plywood, and engineered wood product manufacturing	0	0	0	0	0	0	0	0	0	0	0	0	0	0	0	0	0	0	0	0	0	0	0	0	0	0	0.008	0.01	0.007	0.008	0.008	0.004	0.009	0.008	0.01	0.005	0.009	0.009	0.005	0.114	0.033	0.018	0.005	0	0	0	0
321910	Millwork	Millwork	0	0	0	0	0	0	0	0	0	0	0	0	0	0	0.006	0	0	0	0	0	0	0	0	0	0	0	0.007	0.011	0.008	0.011	0.011	0.004	0.009	0.001	0.006	0.001	0.004	0.002	0.005	0.008	0.045	0.008	0.001	0	0	0	0.001
3219A0	All other wood products	All other wood product manufacturing	0	0.000231263	0.001	0	0	0.005	0.004	0	0	0	0	0	0	0	0	0	0	0	0.001	0	0	0.001	0	0	0	0	0.001	0.002	0.003	0.003	0.001	0.001	0.003	0.002	0.004	0.001	0.001	0.001	0.002	0.004	0.016	0.018	0.007	0.002	0.003	0	0.001
327100	Clay product and refractories	Clay product and refractory manufacturing	0	0.00321292	0	0	0	0	0	0	0	0	0	0	0	0	0	0	0	0	0	0	0	0	0	0	0	0	0.01	0.004	0.002	0.002	0.004	0.001	0.005	0.004	0.005	0.004	0.003	0.004	0	0	0	0.001	0.054	0.018	0.005	0.002	0.003
327200	Glass and glass products	Glass and glass product manufacturing	0	0	0.002	0	0	0	0	0	0	0	0	0	0	0	0	0	0	0	0	0	0	0	0	0	0	0	0.002	0.002	0	0	0.006	0	0	0.001	0.001	0	0	0	0.001	0	0.006	0	0	0.096	0.003	0.004	0.007
327310	Cement manufacturing	Cement manufacturing	0	0	0	0	0	0	0	0	0	0	0	0	0	0	0	0	0.002	0	0	0.001	0.002	0.003	0.003	0	0	0	0.001	0.001	0.001	0.001	0.001	0	0.001	0.002	0.001	0.001	0.001	0.001	0	0	0	0	0	0	0.018	0.138	0.041
327320	Ready-mix concrete	Ready mix concrete manufacturing	0	0	0	0	0	0	0	0	0	0	0	0	0	0.002	0.001	0	0	0	0	0	0	0	0	0	0	0.002	0.009	0.01	0.014	0.014	0.006	0.013	0.019	0.016	0.013	0.007	0.009	0.023	0	0	0	0	0	0	0	0.005	0.007
327330	Concrete pipe, brick, and blocks	Concrete pipe, brick, and block manufacturing	0	0	0	0	0	0	0	0	0	0	0	0	0	0	0	0	0	0	0	0	0	0	0	0	0	0.001	0.004	0.003	0.002	0.002	0.003	0.001	0.003	0.001	0.01	0	0.003	0.002	0	0	0	0	0	0	0	0	0.004
327390	Other concrete products	Other concrete product manufacturing	0	0	0	0	0	0	0	0	0	0	0	0	0	0	0	0	0	0	0	0	0	0	0	0	0	0.001	0.009	0.005	0.004	0.002	0.011	0.005	0.001	0.005	0.019	0.001	0.002	0.007	0	0	0	0	0	0	0.001	0.001	0.006
327400	Lime and gypsum products	Lime and gypsum product manufacturing	0.004	0	0	0	0	0	0	0	0	0	0	0	0	0	0.001	0	0	0	0.01	0	0	0	0	0	0	0.001	0.001	0	0.003	0.003	0.001	0.001	0.002	0	0.002	0.001	0.002	0	0	0	0	0.003	0	0.002	0.003	0	0
327910	Abrasive products	Abrasive product manufacturing	0	0	0	0	0	0	0	0	0	0	0	0	0	0	0	0	0	0	0	0	0	0	0	0	0	0	0	0.001	0	0	0	0	0	0.001	0.001	0	0	0	0.001	0	0.001	0.001	0	0	0	0.002	0.002
327991	Cut stone and stone products	Cut stone and stone product manufacturing	0	0	0	0	0	0	0	0	0	0	0	0	0	0	0	0	0	0	0	0	0	0	0	0	0	0	0.007	0.012	0	0	0.005	0.002	0.002	0	0.001	0	0.001	0	0	0	0	0	0	0	0	0	0
327992	Ground/treated mineral & earth	Ground or treated mineral and earth manufacturing	0.001	0	0	0	0	0	0	0	0	0	0	0	0	0	0	0	0	0.002	0	0	0	0.002	0.001	0	0	0	0	0	0	0	0	0	0	0	0	0	0	0	0	0	0	0	0.009	0.003	0.029	0.001	0.001
327993	Mineral wool manufacturing	Mineral wool manufacturing	0	0	0	0	0	0	0	0	0	0	0	0	0	0	0	0	0	0	0	0	0	0	0	0	0	0	0.001	0.002	0	0.003	0.001	0.001	0.008	0.003	0.001	0	0.004	0	0.002	0	0.014	0.006	0.001	0.007	0.003	0.005	0.005
327999	Misc. nonmetallic mineral products	Miscellaneous nonmetallic mineral products	0	0	0	0	0	0	0	0	0	0	0	0	0	0	0	0	0	0	0	0	0.001	0	0	0	0	0	0	0.001	0	0	0.001	0.003	0	0.001	0.007	0	0.001	0.006	0	0	0	0	0.002	0	0.001	0.002	0.001
331110	Iron, steel, & ferroalloys	Iron and steel mills and ferroalloy manufacturing	0.006	0.00269354	0.002	0	0	0	0	0	0	0	0	0	0	0	0	0	0.007	0.001	0.013	0.004	0.011	0.008	0.004	0	0	0	0	0	0.004	0	0	0.001	0.001	0.015	0.006	0.002	0.001	0	0	0	0.002	0.011	0.001	0.001	0	0	0.014
331200	Steel product manufacturing from purchased steel	Steel product manufacturing from purchased steel	0	0	0	0	0	0	0	0	0	0.001	0	0	0	0	0	0	0.008	0	0.001	0	0.001	0.004	0.002	0	0	0	0.001	0.002	0.001	0.001	0.001	0	0.001	0.001	0.001	0.001	0.001	0	0	0	0	0	0	0	0	0	0.017
331313	Alumina refining, primary aluminum prod.	Alumina refining and primary aluminum production	0	0.000211481	0.002	0	0	0	0	0	0	0	0	0	0	0	0	0	0	0	0	0	0	0	0	0	0	0	0	0	0.001	0	0	0	0	0.001	0	0	0	0	0	0	0	0.003	0	0	0	0	0
33131B	Aluminum product manuf. from purchased aluminum	Aluminum product manufacturing from purchased aluminum	0	9.05e-05	0.002	0	0	0	0	0	0	0	0	0	0	0	0	0	0	0	0	0	0	0	0	0	0	0	0	0	0	0	0	0	0	0.003	0	0	0	0	0	0	0.001	0.002	0	0	0	0	0
331419	Primary smelting and refining of non-Fe, non-Al, non-Cu metal	Primary smelting and refining of nonferrous metal, except copper and aluminum	0	0.131025	0.0475187	0	0	0	0	0	0	0	0	0	0	0	0	0	0	0	0	0	0	0	0	0	0	0	0	0	0	0	0	0	0	0.000605308	0	0	0	0	0	0	0	1.07e-07	0	0	0	0	0
331490	Non-Fe metal (non Cu, Al) rolling, drawing, extruding, alloying	Nonferrous metal, except copper and aluminum, rolling, drawing, extruding and alloying	0	0.0114122	0.005	0	0	0	0	0	0	0	0	0	0	0	0	0	0	0	0	0	0	0	0	0	0	0	0	0	0	0	0	0	0	0.001	0	0	0	0	0	0	0	0	0	0	0	0	0
331510	Ferrous metal foundries	Ferrous metal foundries	0	0	0	0	0	0	0	0	0	0	0	0	0	0	0	0	0	0	0.001	0	0	0	0	0	0	0	0	0	0.002	0	0	0	0	0.001	0	0	0	0	0	0	0	0	0	0	0	0	0
331520	Nonferrous metal foundries	Nonferrous metal foundries	0	0	0	0	0	0	0	0	0	0	0	0	0	0	0	0	0	0	0	0	0	0	0	0	0	0	0	0	0	0	0	0	0	0.001	0	0	0	0	0	0	0	0	0	0	0	0	0
332114	Custom roll forming	Custom roll forming	0	0	0	0	0	0	0	0	0	0	0	0	0	0	0	0	0	0	0	0	0	0	0	0	0	0	0	0	0	0	0.001	0	0	0	0	0	0	0	0	0	0	0	0	0	0	0	0.004
33211A	All other forging, stamping, and sintering	All other forging, stamping, and sintering	0	0	0	0	0	0	0	0	0	0	0	0	0	0	0	0	0	0	0.002	0	0	0	0	0	0	0	0	0	0	0	0	0	0	0.001	0	0	0	0	0	0	0	0.001	0	0	0	0	0
332119	Crown & closure manufacturing, metal stamping (non-auto)	Metal crown, closure, and other metal stamping, except automotive	0	0	0	0	0	0	0	0	0	0	0	0	0	0	0	0	0	0	0	0	0	0	0	0	0	0	0	0	0	0	0.002	0	0	0	0	0	0	0	0	0	0	0.001	0.012	0	0	0	0
332200	Cutlery and handtools	Cutlery and handtool manufacturing	0	0	0	0.001	0.001	0.001	0.001	0.001	0.001	0.004	0.002	0.001	0	0	0.001	0	0.001	0	0.001	0	0	0.001	0.002	0	0	0	0.001	0	0	0.001	0.001	0	0.001	0.001	0.001	0.001	0.001	0	0	0	0	0.001	0	0	0	0	0
332310	Plate work and fabricated structural products	Plate work and fabricated structural product manufacturing	0.002	0	0	0.001	0	0	0	0	0	0	0	0	0	0.002	0.001	0	0.002	0	0.001	0	0	0.002	0.001	0	0	0.003	0.015	0.01	0.009	0.004	0.023	0.004	0.01	0.01	0.017	0.021	0.003	0.043	0	0.01	0	0.003	0	0	0	0	0.002
332320	Ornamental/architectural metal products	Ornamental and architectural metal products manufacturing	0.001	0	0	0	0	0	0	0	0	0	0	0	0	0	0.002	0	0	0	0	0	0	0.001	0.006	0	0	0.002	0.023	0.018	0.019	0.012	0.024	0.008	0.017	0.019	0.015	0.007	0.014	0.005	0.001	0.002	0.01	0.011	0	0	0	0	0.002
332410	Power boiler and heat exchangers	Power boiler and heat exchanger manufacturing	0	0	0	0	0	0	0	0	0	0	0	0	0	0	0	0	0	0	0	0	0	0	0	0	0	0	0.001	0.002	0.001	0	0.002	0	0.001	0.004	0	0	0	0	0	0	0	0	0	0	0	0	0
332420	Metal tanks (heavy gauge)	Metal tank, heavy gauge, manufacturing	0	0	0	0	0	0	0	0	0	0	0	0	0	0	0	0	0	0	0	0	0	0	0	0	0	0	0.001	0.002	0.001	0.001	0.001	0	0.002	0.001	0.012	0	0.001	0	0	0	0	0	0	0	0	0	0
332430	Metal can, box, other light-gauge metal containers	Metal can, box, and other metal container, light gauge, manufacturing	0	0	0	0	0	0	0	0	0	0	0	0	0	0	0	0	0	0	0	0	0	0	0	0	0	0	0	0	0	0	0	0	0	0.001	0	0	0	0	0	0	0	0	0	0	0	0	0
332500	Hardware manufacturing	Hardware manufacturing	0	0	0	0	0	0	0	0	0	0	0	0	0	0	0.004	0	0	0	0	0	0	0	0	0	0	0	0.001	0	0.002	0.002	0.001	0.001	0.001	0.001	0.002	0.001	0.002	0	0.002	0.002	0.02	0.004	0	0	0.001	0	0
332600	Spring and wire products	Spring and wire product manufacturing	0	0	0	0	0	0	0	0	0	0	0.01	0	0	0	0.002	0	0	0	0	0	0	0	0	0	0	0	0	0	0	0	0	0	0	0	0	0.001	0	0	0	0	0	0	0	0	0	0	0
332710	Machine shops	Machine shops	0.001	0.00248582	0.005	0	0	0	0	0	0	0	0	0	0	0	0.001	0	0	0	0.003	0	0.001	0	0	0	0	0.001	0.001	0.001	0.002	0.002	0.002	0	0.003	0.003	0.001	0.001	0.001	0.001	0.002	0.004	0.002	0.005	0.01	0.006	0.005	0.005	0.007
332720	Turned product and screw, nut, and bolts	Turned product and screw, nut, and bolt manufacturing	0.002	0.000651963	0.001	0	0	0	0	0	0	0	0	0	0	0	0	0	0	0.008	0.006	0	0.002	0.001	0.001	0	0	0	0	0	0.001	0.001	0	0	0	0.002	0.001	0.012	0	0	0.001	0.001	0.004	0.003	0.003	0.002	0.002	0.002	0.003
332800	Coating, engraving, heat treating, allied activities	Coating, engraving, heat treating and allied activities	0.003	0.00195173	0.003	0	0	0	0	0	0	0	0	0	0	0	0	0	0	0.001	0.009	0.001	0.003	0.001	0.001	0	0	0	0.001	0.001	0.002	0.002	0.001	0	0.004	0.002	0.002	0.001	0.001	0.001	0.003	0.004	0.008	0.003	0.01	0.006	0.006	0.006	0.009
332913	Plumbing fixture fitting & trims	Plumbing fixture fitting and trim manufacturing	0	0	0	0	0	0	0	0	0	0	0	0	0	0	0	0	0	0	0	0	0	0	0	0	0	0	0.004	0.002	0.004	0.004	0.002	0.002	0.002	0.001	0.003	0	0.002	0.001	0	0	0	0.002	0	0	0	0	0
33291A	Non-plumbing valve and fittings	Valve and fittings other than plumbing	0.001	0	0	0	0	0	0	0	0	0	0	0	0	0	0	0	0.009	0	0	0	0	0.004	0.002	0	0.002	0.001	0.003	0.002	0.002	0	0.002	0	0.001	0.006	0.009	0	0.001	0.003	0	0	0	0.004	0	0	0	0	0
332991	Ball and roller bearings	Ball and roller bearing manufacturing	0	0	0	0	0	0	0	0	0	0	0	0	0	0	0	0	0.001	0	0	0	0	0	0	0	0	0	0	0	0	0	0	0	0	0	0	0	0	0	0	0	0	0	0	0	0	0	0
332996	Fabricated pipe and pipe fittings	Fabricated pipe and pipe fitting manufacturing	0	0	0	0	0	0	0	0	0	0	0	0	0	0	0	0	0	0	0	0	0	0	0	0	0	0	0.003	0.006	0.004	0.003	0.002	0.001	0.003	0.008	0.002	0.002	0.003	0.003	0	0	0	0	0	0	0	0	0
33299A	Ammunition, arms, ordnance, accessories	Ammunition, arms, ordnance, and accessories manufacturing	0	0	0	0	0	0	0	0	0	0	0	0	0	0	0	0	0	0	0	0	0	0	0	0	0	0	0	0	0	0	0	0	0	0	0	0	0	0	0	0	0	0	0	0	0	0	0
332999	Other fabricated metals	Other fabricated metal manufacturing	0.001	0.00039098	0	0	0	0	0	0	0	0	0	0	0	0	0.001	0	0	0	0.002	0	0	0	0.001	0	0	0	0.001	0.002	0.002	0.001	0.002	0	0.001	0.018	0.003	0.001	0.001	0.001	0	0.001	0.001	0.001	0.021	0.001	0.002	0.001	0.014
333111	Farm machinery and equipment	Farm machinery and equipment manufacturing	0	0	0	0.011	0.014	0.005	0.005	0.004	0.009	0.015	0.003	0.001	0.005	0.003	0.005	0.001	0	0	0	0	0	0	0	0	0	0.001	0	0	0	0	0	0	0	0	0	0	0	0	0	0	0	0	0	0	0	0	0
333112	Lawn and garden equipment	Lawn and garden equipment manufacturing	0	0	0	0	0	0	0	0	0	0	0	0	0	0	0.005	0.001	0	0	0	0	0	0	0	0	0	0	0	0	0	0	0	0	0	0	0	0	0	0	0	0	0	0	0	0	0	0	0
333120	Construction machinery	Construction machinery manufacturing	0.011	0	0	0	0	0	0	0	0	0	0	0	0	0	0	0	0.001	0.007	0.016	0.007	0.011	0.006	0.005	0	0	0	0.003	0	0.001	0.002	0	0	0.006	0	0.001	0.002	0.001	0	0	0	0	0	0	0	0	0	0
333130	Mining, oil and gas field machinery	Mining and oil and gas field machinery manufacturing	0.017	0	0	0	0	0	0	0	0	0	0	0	0	0	0	0	0.003	0.013	0.006	0.002	0.003	0.004	0.007	0	0	0	0	0	0	0	0	0	0	0	0	0.001	0	0	0	0	0	0	0	0	0	0	0
333242	Semiconductor machinery	Semiconductor machinery manufacturing	0	0	0	0	0	0	0	0	0	0	0	0	0	0	0	0	0	0	0	0	0	0	0	0	0	0	0	0	0	0	0	0	0	0	0	0	0	0	0	0	0	0	0	0	0	0	0
33329A	Other industrial machinery	Other industrial machinery manufacturing	0	0	0	0	0	0	0	0	0	0	0	0	0	0	0	0	0	0	0	0	0	0	0	0	0	0	0	0	0	0	0	0	0	0	0	0	0	0	0	0	0	0	0	0	0	0	0
333314	Optical instrument and lenses	Optical instrument and lens manufacturing	0	0	0	0	0	0	0	0	0	0	0	0	0	0	0	0	0	0	0	0	0	0	0	0	0	0	0	0	0	0	0	0	0	0	0	0	0	0	0	0	0	0	0	0	0	0	0
333316	Photographic and photocopying equipment	Photographic and photocopying equipment manufacturing	0	0	0	0	0	0	0	0	0	0	0	0	0	0	0	0	0	0	0	0	0	0	0	0	0	0	0	0	0	0	0	0	0	0	0	0	0	0	0	0	0	0	0	0	0	0	0
333220	Plastics and rubber industry machinery	Plastics and rubber industry machinery manufacturing	0	0	0	0	0	0	0	0	0	0	0	0	0	0	0	0	0	0	0	0	0	0	0	0	0	0	0	0	0	0	6.6e-07	0	0	0	0	0	0	0	0	0	0	0	0	0	0	0	0
33331A	Vending, commercial laundry, and other commercial and service industry machinery	Vending, commercial laundry, and other commercial and service industry machinery manufacturing	0	0	0	0	0	0	0	0	0	0	0	0	0	0	0	0	0.001	0	0	0	0	0	0	0	0	0	0	0	0	0	0.00198975	0	0	0	0.0119783	0	0.003	0	0	0	0	0	0	0	0	0	0
333313	Office machinery	Office machinery manufacturing	0	0	0	0	0	0	0	0	0	0	0	0	0	0	0	0	0	0	0	0	0	0	0	0	0	0	0	0	0	0	9.59e-06	0	0	0	2.17e-05	0	7.99e-11	0	0	0	0	0	0	0	0	0	0
333414	Heating equipment (not air furnaces)	Heating equipment, except warm air furnaces, manufacturing	0	0	0	0	0	0	0	0	0	0	0	0	0	0	0	0	0	0	0	0	0	0	0	0	0	0	0.003	0.003	0.002	0.002	0.002	0.001	0.002	0.002	0.001	0	0.001	0.001	0	0	0	0.001	0	0	0	0	0
333415	AC, refrigeration, and warm air heating	Air conditioning, refrigeration, and warm air heating equipment manufacturing	0	0	0	0	0	0	0	0	0	0	0	0	0	0	0	0	0	0	0	0	0	0	0	0	0	0	0.011	0.012	0.011	0.012	0.015	0.003	0.007	0.006	0.005	0.002	0.004	0.003	0.001	0	0.005	0.004	0	0	0	0	0
333413	Industrial/commercial fan/blower and air purification equipment	Industrial and commercial fan and blower and air purification equipment manufacturing	0	0	0	0	0	0	0	0	0	0	0	0	0	0	0	0	0	0	0	0	0	0	0	0	0	0	0.002	0.002	0	0	0.001	0	0.001	0.002	0.001	0	0	0.001	0	0	0	0	0	0	0	0	0
333511	Industrial mold manufacturing	Industrial mold manufacturing	0	0	0	0	0	0	0	0	0	0	0	0	0	0	0	0	0	0	0	0	0	0	0	0	0	0	0	0	0	0	0	0	0	0	0	0	0	0	0	0	0	0	0	0	0	0	0
333514	Special tool, die, jig, and fixtures	Special tool, die, jig, and fixture manufacturing	0	0	0	0	0	0	0	0	0	0	0	0	0	0	0	0	0	0	0	0	0	0	0	0	0	0	0	0	0	0	0	0	0	0	0	0	0	0	0	0	0	0	0	0.002	0	0	0
333517	Machine tool manufacturing	Machine tool manufacturing	0	0	0	0	0	0	0	0	0	0	0	0	0	0	0	0	0	0	0	0	0	0	0	0	0	0	0	0	0	0	0	0	0	0	0	0	0	0	0	0	0	0	0	0	0	0	0
33351B	Cutting and machine tools, rolling mills, other metalworking machinery	Cutting and machine tool accessory, rolling mill, and other metalworking machinery manufacturing	0.001	0	0	0	0	0	0	0	0	0	0	0	0	0	0	0	0.006	0.001	0.002	0.001	0.001	0.012	0.008	0	0	0	0	0	0	0	0	0	0	0	0	0.001	0	0	0	0	0	0	0	0	0	0	0
333611	Turbine and turbine generator set units	Turbine and turbine generator set units manufacturing	0	0	0	0	0	0	0	0	0	0	0	0	0	0	0.006	0	0	0	0	0	0	0	0	0.003	0	0	0	0	0	0	0	0	0	0	0	0	0	0	0	0	0	0	0	0	0	0	0
333612	Speed changer, industrial high-speed drive, & gears	Speed changer, industrial high speed drive, and gear manufacturing	0	0	0	0	0	0	0	0	0	0	0	0	0	0	0	0	0	0	0	0	0	0	0	0	0	0	0	0	0	0	0	0	0	0	0	0	0	0	0	0	0	0.002	0	0	0	0	0
333613	Mechanical power transmission equip.	Mechanical power transmission equipment manufacturing	0	0	0	0	0	0	0	0	0	0	0	0	0	0	0	0	0	0	0	0	0	0	0	0	0	0	0	0	0	0	0	0	0	0.001	0	0	0	0	0	0	0	0.007	0	0	0	0	0
333618	Other engine equipment	Other engine equipment manufacturing	0	0	0	0	0	0	0	0	0	0	0	0	0	0	0	0	0.001	0	0	0	0	0	0	0	0	0	0	0	0	0	0	0	0	0.002	0	0	0	0	0	0	0	0	0	0	0	0	0
333912	Air and gas compressors	Air and gas compressor manufacturing	0	0	0	0	0	0	0	0	0	0	0	0	0	0	0.001	0	0	0	0	0	0	0	0	0	0	0	0.001	0.001	0	0.001	0	0	0.001	0	0.001	0.001	0.001	0.001	0	0	0	0	0	0	0	0	0
33391A	Pump and pumping equipment	Pump and pumping equipment manufacturing	0.003	0	0	0	0	0	0	0	0	0	0	0	0	0	0	0	0.002	0	0	0	0	0.002	0.001	0	0	0	0	0	0.002	0.004	0.001	0	0.003	0.001	0.005	0	0.004	0.001	0	0	0	0	0	0	0	0	0
333920	Material handling equipment	Material handling equipment manufacturing	0.011	0	0	0	0	0	0	0	0.002	0	0	0	0	0	0	0	0.001	0.007	0.02	0.005	0.01	0.006	0.005	0	0	0	0.004	0.001	0	0	0.007	0	0.003	0.011	0.003	0.002	0	0	0	0.001	0.001	0.001	0.001	0	0.001	0	0.001
333991	Power-driven handtools	Power driven handtool manufacturing	0	0	0	0	0	0	0	0	0.007	0	0	0	0	0	0	0	0.002	0	0	0	0	0.001	0	0	0	0	0	0	0	0	0	0	0	0	0	0	0	0	0	0	0	0	0	0	0	0	0
333993	Packaging machinery	Packaging machinery manufacturing	0	0	0	0	0	0	0	0	0	0	0	0	0	0	0	0	0	0	0	0	0	0	0	0	0	0	0	0	0	0	0	0	0	0	0	0	0	0	0	0	0	0	0	0	0	0	0
333994	Industrial process furnace & ovens	Industrial process furnace and oven manufacturing	0	0	0	0	0	0	0	0	0	0	0	0	0	0	0	0	0	0	0	0	0	0	0	0	0	0	0	0	0	0	0	0	0	0	0	0	0	0	0	0	0	0	0	0	0	0	0
33399A	Other general purpose machinery	Other general purpose machinery manufacturing	0.004	0	0	0	0	0	0	0	0	0	0	0	0	0	0	0	0.001	0	0.001	0	0	0.002	0.001	0	0	0	0.001	0.001	0	0	0.003	0	0.001	0.012	0.001	0	0	0	0	0	0	0	0	0	0	0	0
33399B	Fluid power process machinery	Fluid power process machinery	0	0	0	0	0	0	0	0	0	0	0	0	0	0	0	0	0	0	0	0	0	0	0	0	0	0	0	0	0	0	0	0	0	0.001	0	0	0	0	0	0	0	0	0	0	0	0	0
334111	Electronic computers	Electronic computer manufacturing	0	0	0	0	0	0	0	0	0.002	0	0	0	0	0	0	0	0	0	0	0	0	0	0	0	0	0	0	0	0	0	0	0	0	0	0	0	0	0	0	0	0	0	0	0	0	0	0
334112	Computer storage devices	Computer storage device manufacturing	0	0	0	0	0	0	0	0	0	0	0	0	0	0	0	0	0	0	0	0	0	0	0	0	0	0	0	0	0	0	0	0	0	0	0	0	0	0	0	0	0	0	0	0	0	0	0
334118	Computer terminals, other peripheral equip.	Computer terminals and other computer peripheral equipment manufacturing	0	0	0	0	0	0	0	0	0	0	0	0	0	0	0	0	0	0	0	0	0	0	0	0	0	0	0	0	0	0	0	0	0	0	0	0	0	0	0	0	0	0	0	0	0	0	0
334210	Telephone apparatus	Telephone apparatus manufacturing	0	0	0	0	0	0	0	0	0	0	0	0	0	0	0	0	0	0	0	0	0	0	0	0	0	0	0	0	0	0	0	0	0	0	0	0	0	0	0	0	0	0	0	0	0	0	0
334220	Broadcast and wireless comms. equipment	Broadcast and wireless communications equipment	0	0	0	0	0	0	0	0	0	0	0	0	0	0	0	0	0	0	0	0	0	0	0	0	0	0	0.001	0.002	0	0	0	0	0	0	0	0	0	0	0	0	0	0	0	0	0	0	0
334290	Other communications equipment	Other communications equipment manufacturing	0	0	0	0	0	0	0	0	0	0	0	0	0	0	0	0	0	0	0	0	0	0	0	0	0	0	0.001	0	0.001	0	0.001	0.001	0.001	0	0	0	0	0.008	0	0	0	0	0	0	0	0	0
334413	Semiconductors and related devices	Semiconductor and related device manufacturing	0	0.00209084	0.004	0	0	0	0	0	0	0	0	0	0	0	0	0	0	0	0	0	0	0	0	0	0	0	0	0	0	0	0	0	0	0.001	0	0	0	0	0.003	0.005	0.009	0.004	0.008	0.007	0.002	0.007	0.002
334418	Printed circuit assemblies	Printed circuit assembly, electronic assembly, manufacturing	0	0.000844029	0.001	0	0	0	0	0	0	0	0	0	0	0	0	0	0	0	0	0	0	0	0	0	0	0	0	0	0	0	0	0	0	0	0	0	0	0	0.001	0.001	0.003	0.001	0.003	0.002	0.003	0.002	0.004
33441A	Other electronic components	Other electronic component manufacturing	0	0.000199155	0	0	0	0	0	0	0	0	0	0	0	0	0	0	0	0	0	0	0	0	0	0	0	0	0	0	0	0	0	0	0	0.001	0	0	0	0	0	0	0.001	0	0	0.001	0.001	0.001	0.001
334510	Electromedical and electrotherapeutic apparatus manufacturing	Electromedical and electrotherapeutic apparatus manufacturing	0	0	0	0	0	0	0	0	0	0	0	0	0	0	0	0	0	0	0	0	0	0	0	0	0	0	0	0	0	0	0	0	0	0	0	0	0	0	0	0	0	0	0	0	0	0	0
334511	Search, detection, navigation instruments	Search, detection, and navigation instruments manufacturing	0	0	0	0	0	0	0	0	0	0	0	0	0	0	0	0	0	0	0	0	0	0	0	0	0	0	0	0	0	0	0	0	0	0.001	0	0	0	0.004	0	0	0	0	0	0	0	0	0
334512	Automatic environmental controls	Automatic environmental control manufacturing	0	0	0	0	0	0	0	0	0	0	0	0	0	0	0	0	0	0	0	0	0	0	0	0	0	0	0.001	0.003	0.001	0.002	0.002	0	0.003	0	0.001	0	0	0	0	0	0	0	0	0	0	0	0
334513	Industrial process variable instruments	Industrial process variable instruments manufacturing	0	0	0	0	0	0	0	0	0	0	0	0	0	0	0	0	0	0	0	0	0	0	0	0	0	0	0	0	0	0	0	0	0	0	0	0	0	0	0	0	0	0	0	0	0	0	0
334514	Totalizing fluid meter & counting devices	Totalizing fluid meter and counting device manufacturing	0	0	0	0	0	0	0	0	0	0	0	0	0	0	0	0	0	0	0	0	0	0	0	0	0	0.005	0	0	0	0	0	0	0	0	0	0	0	0	0	0	0	0	0	0	0	0	0
334515	Electricity & signal testing instruments	Electricity and signal testing instruments manufacturing	0	0	0	0	0	0	0	0	0	0	0	0	0	0	0	0	0	0	0	0	0	0	0	0	0	0	0	0	0	0	0	0	0	0	0	0	0	0	0	0	0	0	0	0	0	0	0
334516	Analytical laboratory instruments	Analytical laboratory instrument manufacturing	0	0	0	0	0	0	0	0	0	0	0	0	0	0	0	0	0	0	0	0	0	0	0	0	0	0	0	0	0	0	0	0	0	0	0	0	0	0	0	0	0	0	0	0	0	0	0
334517	Irradiation apparatus	Irradiation apparatus manufacturing	0	0	0	0	0	0	0	0	0	0	0	0	0	0	0	0	0	0	0	0	0	0	0	0	0	0	0	0	0	0	0	0	0	0	0	0	0	0.002	0	0	0	0	0	0	0	0	0
33451A	Watch, clock, other measuring/controlling devices	Watch, clock, and other measuring and controlling device manufacturing	0	0	0	0	0	0	0	0	0	0	0	0	0	0	0	0	0	0	0	0	0	0.002	0.002	0	0	0	0	0	0	0	0	0	0	0	0	0	0	0	0	0	0	0.002	0	0	0	0	0
334300	Audio and video equipment	Audio and video equipment manufacturing	0	0	0	0	0	0	0	0	0	0	0	0	0	0	0	0	0	0	0	0	0	0	0	0	0	0	0	0	0	0	0	0	0	0	0	0	0	0	0	0	0	0	0	0	0	0	0
334610	Manufacturing and reproducing magnetic and optical media	Manufacturing and reproducing magnetic and optical media	0	0	0	0	0	0	0	0	0	0	0	0	0	0	0	0	0	0	0	0	0	0	0	0	0	0	0	0	0	0	0	0	0	0	0	0	0	0	0	0	0	0	0	0	0	0	0
335110	Electric lamp bulb and parts	Electric lamp bulb and part manufacturing	0	0	0	0	0	0	0	0	0	0	0	0	0	0	0	0	0	0	0	0	0	0	0	0	0	0	0	0	0	0	0	0	0	0	0	0	0	0	0	0	0	0	0	0	0	0	0
335120	Lighting fixtures	Lighting fixture manufacturing	0	0	0	0	0	0	0	0	0	0	0	0	0	0	0.014	0	0	0	0	0	0	0	0	0	0	0.003	0.006	0.004	0.011	0.002	0.005	0.001	0.004	0.015	0.015	0.003	0.002	0.007	0	0	0	0.004	0	0	0	0	0
335210	Small electrical appliances	Small electrical appliance manufacturing	0	0	0	0	0	0	0	0	0	0	0	0	0	0	0	0	0	0	0	0	0	0	0	0	0	0	0.003	0.002	0	0	0.001	0	0	0	0.001	0	0.006	0.001	0	0	0	0	0	0	0	0	0
335221	Household cooking appliances	Household cooking appliance manufacturing	0	0	0	0	0	0	0	0	0	0	0	0	0	0	0	0	0	0	0	0	0	0	0	0	0	0	0	0	0	0	0	0	0	0	0	0	0	0	0	0	0	0.001	0	0	0	0	0
335222	Household refrigerator and freezers	Household refrigerator and home freezer manufacturing	0	0	0	0	0	0	0	0	0	0	0	0	0	0	0	0	0	0	0	0	0	0	0	0	0	0	0	0	0	0	0	0	0	0	0	0	0	0	0	0	0	0.003	0	0	0	0	0
335224	Household laundry equipment	Household laundry equipment manufacturing	0	0	0	0	0	0	0	0	0	0	0	0	0	0	0	0	0	0	0	0	0	0	0	0	0	0	0	0	0	0	0	0	0	0	0	0	0	0	0	0	0	0	0	0	0	0	0
335228	Other major household appliances	Other major household appliance manufacturing	0	0	0	0	0	0	0	0	0	0	0	0	0	0	0	0	0	0	0	0	0	0	0	0	0	0	0.007	0	0	0.009	0	0.002	0.006	0	0.001	0	0.005	0	0	0	0	0.004	0	0	0	0	0
335311	Power, distribution, & specialty transformers	Power, distribution, and specialty transformer manufacturing	0	0	0	0	0	0	0	0	0	0	0	0	0	0	0	0	0	0	0	0	0	0	0	0	0	0	0	0	0	0	0	0	0	0	0	0	0	0	0.001	0	0.005	0	0	0	0	0	0
335312	Motor and generators	Motor and generator manufacturing	0	0	0	0	0	0	0	0	0	0	0	0	0	0	0.004	0	0	0	0	0	0	0	0	0	0	0.001	0.001	0.001	0.001	0.001	0	0	0	0.001	0.001	0	0	0	0	0	0	0	0	0	0	0	0
335313	Switchgear & switchboard apparatus	Switchgear and switchboard apparatus manufacturing	0	0	0	0	0	0	0	0	0	0	0	0	0	0	0	0	0	0	0	0	0	0	0	0	0	0	0.001	0.001	0.003	0.001	0.001	0	0.003	0.001	0.003	0.004	0.001	0.001	0	0	0	0	0	0	0	0	0
335314	Relay & industrial controls	Relay and industrial control manufacturing	0	0.000607403	0.001	0	0	0	0	0	0	0	0	0	0	0	0	0	0	0	0	0	0	0	0	0	0	0	0	0	0	0	0	0	0	0	0	0	0	0	0	0	0.002	0	0	0.001	0.001	0.001	0.001
335911	Storage batterys	Storage battery manufacturing	0.001	0	0	0.003	0.004	0.002	0.001	0.001	0.003	0.005	0	0	0.001	0	0.003	0	0	0	0	0	0	0.002	0.001	0	0	0.001	0	0	0	0	0	0	0	0	0	0	0	0	0	0	0	0.001	0	0	0	0	0
335912	Primary batterys	Primary battery manufacturing	0	0	0	0	0	0	0	0	0	0	0	0	0	0	0	0	0	0	0	0	0	0	0	0	0	0	0	0	0	0	0	0	0	0	0	0	0	0	0	0	0	0	0	0	0	0	0
335920	Wire and cable	Communication and energy wire and cable manufacturing	0	0.00230072	0.011	0	0	0	0	0	0	0	0	0	0	0	0	0	0	0	0	0	0	0	0	0	0	0	0.002	0.001	0.006	0.003	0.004	0.001	0.004	0.001	0.003	0.007	0.002	0.001	0	0	0	0	0	0	0	0	0
335930	Wiring devices	Wiring device manufacturing	0	0	0	0	0	0	0	0	0	0	0	0	0	0	0	0	0	0	0	0	0	0	0	0	0	0	0.006	0.009	0.004	0.004	0.008	0.001	0.005	0.007	0.003	0.003	0.003	0.009	0	0	0	0.001	0	0.001	0	0	0
335991	Carbon & graphite products	Carbon and graphite product manufacturing	0	0	0	0	0	0	0	0	0	0	0	0	0	0	0	0	0	0	0	0	0	0	0	0	0	0	0	0	0	0	0	0	0	0	0	0	0	0	0	0	0	0.001	0	0	0	0	0
335999	Other misc. elec equipment & components	All other miscellaneous electrical equipment and component manufacturing	0	0	0	0	0	0	0	0	0	0	0	0	0	0	0	0	0	0	0	0	0	0	0	0	0	0	0	0	0.005	0.001	0.003	0	0.001	0	0	0	0	0	0	0	0	0	0	0	0	0	0
336111	Automobile	Automobile manufacturing	0	0	0	0	0	0	0	0	0	0	0	0	0	0	0	0	0	0	0	0	0	0	0	0	0	0	0	0	0	0	0	0	0	0	0	0	0	0	0	0	0	0	0	0	0	0	0
336112	Light trucks and utility vehicles	Light truck and utility vehicle manufacturing	0	0	0	0	0	0	0	0	0	0	0	0	0	0	0	0	0	0	0	0	0	0	0	0	0	0	0	0	0	0	0	0	0	0	0	0	0	0	0	0	0	0	0	0	0	0	0
336120	Heavy duty trucks	Heavy duty truck manufacturing	0	0	0	0	0	0	0	0	0	0	0	0	0	0	0	0	0	0	0	0	0	0	0	0	0	0	0	0	0	0	0	0	0	0.001	0	0	0	0	0	0	0	0	0	0	0	0	0
336211	Motor vehicle bodies	Motor vehicle body manufacturing	0	0	0	0	0	0	0	0	0	0	0	0	0	0	0	0	0	0	0	0	0	0	0	0	0	0	0	0	0	0	0	0	0	0	0	0	0	0	0	0	0	0	0	0	0	0	0
336212	Truck trailers	Truck trailer manufacturing	0	0	0	0	0	0	0	0	0	0	0	0	0	0	0	0	0	0	0	0	0	0	0	0	0	0	0	0	0	0	0	0	0	0	0	0	0	0	0	0	0	0	0	0	0	0	0
336213	Motor homes	Motor home manufacturing	0	0	0	0	0	0	0	0	0	0	0	0	0	0	0	0	0	0	0	0	0	0	0	0	0	0	0	0	0	0	0	0	0	0	0	0	0	0	0	0	0	0	0	0	0	0	0
336214	Travel trailer and campers	Travel trailer and camper manufacturing	0	0	0	0	0	0	0	0	0	0	0	0	0	0	0	0	0	0	0	0	0	0	0	0	0	0	0	0	0	0	0	0	0	0	0	0	0	0	0	0	0	0	0	0	0	0	0
336310	Gasoline engine & engine parts	Motor vehicle gasoline engine and engine parts manufacturing	0.001	0	0	0	0	0	0	0	0	0	0	0	0	0	0.001	0	0	0.001	0.002	0	0.001	0.001	0	0	0	0	0	0	0	0	0	0	0	0.001	0	0	0	0	0	0	0	0	0	0	0.001	0.001	0.001
336320	Vehicle electrical/electronic equip.	Motor vehicle electrical and electronic equipment manufacturing	0	0	0	0.001	0.002	0.001	0.001	0	0.001	0.003	0.001	0	0.001	0	0.001	0	0	0.001	0.001	0	0	0	0	0	0	0	0	0	0.002	0	0	0	0	0	0	0	0	0	0	0	0	0	0	0	0	0.001	0.001
336350	Vehicle transmission & powertrain parts	Motor vehicle transmission and power train parts manufacturing	0.001	0	0	0	0	0	0	0	0	0	0	0	0	0	0.003	0	0	0.001	0.003	0.001	0.002	0.001	0.001	0	0	0	0	0	0.001	0	0	0	0	0.001	0	0	0	0	0	0	0	0	0	0	0.001	0.001	0.001
336360	Vehicle seating & interior trim	Motor vehicle seating and interior trim manufacturing	0	0	0	0	0	0	0	0	0	0	0	0	0	0	0	0	0	0	0	0	0	0	0	0	0	0	0	0	0	0	0	0	0	0.001	0	0	0	0	0	0	0	0	0	0	0	0	0
336370	Vehicle metal stamping	Motor vehicle metal stamping	0	0	0	0	0	0	0	0	0	0	0	0	0	0	0	0	0	0	0	0	0	0	0	0	0	0	0	0	0	0	0	0	0	0.001	0	0	0	0	0	0	0	0	0	0	0	0	0
336390	Other vehicle parts	Other Motor Vehicle Parts Manufacturing	0.001	0.000534015	0.002	0.001	0.001	0.001	0	0	0.001	0.002	0	0	0	0	0.003	0.001	0	0.002	0.004	0.001	0.003	0.001	0.001	0	0	0	0	0	0.001	0	0	0	0	0.002	0	0	0	0	0.004	0.002	0.007	0.012	0.001	0.003	0.003	0.006	0.004
3363A0	Vehicle steering, suspension, brake systems	Motor vehicle steering, suspension component, except spring, and brake systems manufacturing	0.001	0	0	0	0	0	0	0	0	0	0	0	0	0	0	0	0	0.002	0.004	0.001	0.003	0.001	0.001	0	0	0	0	0	0.005	0.006	0	0	0	0	0	0	0	0	0	0	0	0.001	0	0	0.001	0.001	0.001
336411	Aircraft manufacturing	Aircraft manufacturing	0	0	0	0	0	0	0	0	0	0	0	0	0	0	0	0	0	0	0	0	0	0	0	0	0	0	0	0	0	0	0	0	0	0	0	0	0	0	0	0	0	0	0	0	0	0	0
336412	Aircraft engine, engine parts	Aircraft engine and engine parts manufacturing	0	0	0	0	0	0	0	0	0	0	0	0	0	0	0	0	0	0	0	0	0	0	0	0	0	0	0	0	0	0	0	0	0	0.001	0	0	0	0	0	0	0	0	0	0	0	0	0
336413	Other aircraft parts equipment	Other aircraft parts and auxiliary equipment manufacturing	0	0	0	0	0	0	0	0	0	0	0	0	0	0	0	0	0	0	0	0	0	0	0	0	0	0	0	0	0	0	0	0	0	0.001	0	0	0	0	0	0	0	0	0	0	0	0	0
336414	Guided missile & space vehicles	Guided missile and space vehicle manufacturing	0	0	0	0	0	0	0	0	0	0	0	0	0	0	0	0	0	0	0	0	0	0	0	0	0	0	0	0	0	0	0	0	0	0	0	0	0	0	0	0	0	0	0	0	0	0	0
33641A	Propulsion units, parts for space vehicles & guided missiles	Propulsion units and parts for space vehicles and guided missiles	0	0	0	0	0	0	0	0	0	0	0	0	0	0	0	0	0	0	0	0	0	0	0	0	0	0	0	0	0	0	0	0	0	0	0	0	0	0	0	0	0	0	0	0	0	0	0
336500	Railroad rolling stock	Railroad rolling stock manufacturing	0	0	0	0	0	0	0	0	0	0	0	0	0	0	0	0	0	0.001	0	0	0	0	0	0	0	0	0	0	0	0	0	0	0	0	0	0	0	0	0	0	0	0	0	0	0	0	0
336611	Ship building and repairing	Ship building and repairing	0	0	0	0	0	0	0	0	0	0	0	0	0	0	0.012	0	0	0	0	0	0	0	0	0	0	0	0	0	0	0	0	0	0	0	0	0	0	0	0	0	0	0	0	0	0	0	0
336612	Boat building	Boat building	0	0	0	0	0	0	0	0	0	0	0	0	0	0	0	0	0	0	0	0	0	0	0	0	0	0	0	0	0	0	0	0	0	0	0	0	0	0	0	0	0	0	0	0	0	0	0
336991	Motorcycle, bicycle, & parts	Motorcycle, bicycle, and parts manufacturing	0	0	0	0	0	0	0	0	0	0	0	0	0	0	0	0	0	0	0	0	0	0	0	0	0	0	0	0	0	0	0	0	0	0	0	0	0	0	0	0	0	0	0	0	0	0	0
336992	Military armored vehicle, tank, components	Military armored vehicle, tank, and tank component manufacturing	0	0	0	0	0	0	0	0	0	0	0	0	0	0	0	0	0	0	0	0	0	0	0	0	0	0	0	0	0	0	0	0	0	0	0	0	0	0	0	0	0	0	0	0	0	0	0
336999	Other transportation equip.	All other transportation equipment manufacturing	0	0	0	0	0	0	0	0	0	0	0	0	0	0	0	0	0	0	0	0	0	0	0	0	0	0	0	0	0	0	0	0	0	0	0	0	0	0	0	0	0	0.002	0	0	0	0	0
337110	Wood kitchen cabinet & countertops	Wood kitchen cabinet and countertop manufacturing	0	0	0	0	0	0	0	0	0	0	0	0	0	0	0	0	0	0	0	0	0	0	0	0	0	0.002	0.004	0.001	0.004	0.012	0.007	0.002	0.006	0.001	0.003	0.001	0.009	0.001	0	0	0	0.004	0	0	0	0	0
337121	Upholstered household furniture	Upholstered household furniture manufacturing	0	0	0	0	0	0	0	0	0	0	0	0	0	0	0	0	0	0	0	0	0	0	0	0	0	0	0	0	0	0	0	0	0	0	0	0	0	0	0	0	0	0.012	0	0	0	0	0
337122	Nonupholstered wood household furniture	Nonupholstered wood household furniture manufacturing	0	0	0	0	0	0	0	0	0	0	0	0	0	0	0	0	0	0	0	0	0	0	0	0	0	0	0	0	0	0	0	0	0	0	0	0	0	0	0	0	0	0.016	0	0	0	0	0
337127	Institutional furniture	Institutional furniture manufacturing	0	0	0	0	0	0	0	0	0	0	0	0	0	0	0	0	0	0	0	0	0	0	0	0	0	0	0.001	0	0	0	0	0	0	0	0	0	0	0	0	0	0	0	0	0	0	0	0
33712N	Other household nonupholstered furniture	Other household nonupholstered furniture	0	0	0	0	0	0	0	0	0	0	0	0	0	0	0	0	0	0	0	0	0	0	0	0	0	0	0	0	0	0	0	0	0	0	0	0	0	0	0	0	0	0	0	0	0	0	0
337215	Showcase, partition, shelving, & locker	Showcase, partition, shelving, and locker manufacturing	0	0	0	0	0	0	0	0	0	0	0	0	0	0	0	0	0	0	0	0	0	0	0	0	0	0	0.002	0.002	0	0	0.002	0	0	0.001	0.001	0	0	0	0	0	0	0.003	0	0	0	0	0
33721A	Office furniture & custom architectural woodwork/millwork	Office furniture and custom architectural woodwork and millwork manufacturing	0	0	0	0	0	0	0	0	0	0	0	0	0	0	0	0	0	0	0	0	0	0	0	0	0	0	0.006	0.006	0	0	0.006	0.003	0.009	0	0.002	0	0.008	0.001	0	0	0	0	0	0	0	0	0
337900	Other furniture related products	Other furniture related product manufacturing	0	0	0	0	0	0	0	0	0	0	0	0	0	0	0	0	0	0	0	0	0	0	0	0	0	0	0.001	0	0	0	0	0	0	0	0	0	0	0	0	0	0	0	0	0	0	0	0
339112	Surgical and medical instruments	Surgical and medical instrument manufacturing	0	0	0	0	0	0	0	0	0	0	0	0	0	0	0	0	0	0	0	0	0	0	0	0	0	0	0	0	0	0	0	0	0	0	0	0	0	0	0	0	0	0	0	0	0	0	0
339113	Surgical appliance & supplies	Surgical appliance and supplies manufacturing	0	0	0	0	0	0	0	0	0	0	0	0	0	0	0	0	0	0	0	0	0	0	0	0	0	0	0	0	0	0	0	0	0	0	0	0	0	0	0	0	0	0	0.002	0	0.001	0	0
339114	Dental equipment & supplies	Dental equipment and supplies manufacturing	0	0	0	0	0	0	0	0	0	0	0	0	0	0	0	0	0	0	0	0	0	0	0	0	0	0	0	0	0	0	0	0	0	0	0	0	0	0	0	0	0	0	0	0	0	0	0
339115	Ophthalmic goods	Ophthalmic goods manufacturing	0	0	0	0	0	0	0	0	0	0	0	0	0	0	0	0	0	0	0	0	0	0	0	0	0	0	0	0	0	0	0	0	0	0	0	0	0	0	0	0	0	0	0	0	0	0	0
339116	Dental laboratories	Dental laboratories	0	0	0	0	0	0	0	0	0	0	0	0	0	0	0	0	0	0	0	0	0	0	0	0	0	0	0	0	0	0	0	0	0	0	0	0	0	0	0	0	0	0	0	0	0	0	0
339910	Jewelry and silverware	Jewelry and silverware manufacturing	0	0	0	0	0	0	0	0	0	0	0	0	0	0	0	0	0	0	0	0	0	0	0	0	0	0	0	0	0	0	0	0	0	0	0	0	0	0	0	0	0	0	0	0	0	0	0
339920	Sporting and athletic goods	Sporting and athletic goods manufacturing	0	0	0	0	0	0	0	0	0	0	0	0	0	0	0	0	0	0	0	0	0	0	0	0	0	0	0	0.001	0	0	0	0	0	0	0	0	0	0	0	0	0	0	0	0	0	0	0
339930	Doll, toy, and games	Doll, toy, and game manufacturing	0	0	0	0	0	0	0	0	0	0	0	0	0	0	0	0	0	0	0	0	0	0	0	0	0	0	0	0	0	0	0	0	0	0	0	0	0	0	0	0	0	0	0	0	0	0	0
339940	Non-paper office supplies	Office supplies, except paper, manufacturing	0	0	0	0	0	0	0	0	0	0	0	0	0	0	0	0	0	0	0	0	0	0	0	0	0	0	0	0.001	0	0	0	0	0	0	0	0	0	0	0	0	0	0	0	0	0	0	0
339950	Sign manufacturing	Sign manufacturing	0	0	0	0	0	0	0	0	0	0	0	0	0	0	0	0	0	0	0	0	0	0	0	0	0	0	0	0	0	0	0	0	0	0	0	0	0	0.002	0	0	0	0	0	0	0	0	0
339990	Other misc. manufacturing	All other miscellaneous manufacturing	0	0	0	0	0	0	0	0	0	0	0.002	0	0	0	0	0	0	0	0.001	0	0	0	0	0	0	0	0	0	0	0	0	0	0	0	0	0	0	0	0	0	0	0.001	0	0.002	0	0	0
311111	Dog and cat food	Dog and cat food manufacturing	0	0	0	0	0	0	0	0	0	0	0	0	0	0	0	0	0	0	0	0	0	0	0	0	0	0	0	0	0	0	0	0	0	0	0	0	0	0	0	0	0	0	0	0	0	0	0
311119	Other animal food	Other animal food manufacturing	0	0	0	0	0	0	0	0	0	0.242	0.068	0.373	0.064	0.002	0.003	0.02	0	0	0	0	0	0	0	0	0	0	0	0	0	0	0	0	0	0	0	0	0	0	0	0	0	0	0	0	0	0	0
311210	Flour milling and malt	Flour milling and malt manufacturing	0	0	0	0	0	0	0	0	0	0.004	0	0.002	0	0	0	0	0	0	0	0	0	0	0	0	0	0	0	0	0	0	0	0	0	0	0	0	0	0	0	0	0	0	0	0	0	0	0
311221	Wet corn milling	Wet corn milling	0	0	0	0	0	0	0	0	0	0.001	0	0	0	0	0	0	0	0	0	0	0	0	0	0	0	0	0	0	0	0	0	0	0	0	0	0	0	0	0	0	0	0	0	0	0	0	0
311225	Fats and oils refining and blending	Fats and oils refining and blending	0	0	0	0	0	0	0	0	0	0	0	0	0	0	0	0	0	0	0	0	0	0	0	0	0	0	0	0	0	0	0	0	0	0	0	0	0	0	0	0	0	0	0	0	0	0	0
311224	Soybean, other oilseed processing	Soybean and other oilseed processing	0	0	0	0	0	0	0	0	0	0.012	0.003	0.02	0.003	0	0	0.001	0	0	0	0	0	0	0	0	0	0	0	0	0	0	0	0	0	0	0	0	0	0	0	0	0	0.002	0	0	0	0	0
311230	Breakfast cereals	Breakfast cereal manufacturing	0	0	0	0	0	0	0	0	0	0	0	0	0	0	0	0	0	0	0	0	0	0	0	0	0	0	0	0	0	0	0	0	0	0	0	0	0	0	0	0	0	0	0	0	0	0	0
311300	Sugar and confectionery	Sugar and confectionery product manufacturing	0	0	0	0	0	0	0	0	0	0.002	0	0	0	0	0	0	0	0	0	0	0	0	0	0	0	0	0	0	0	0	0	0	0	0	0	0	0	0	0	0	0	0	0	0	0	0	0
311410	Frozen food manufacturing	Frozen food manufacturing	0	0	0	0	0	0	0	0	0	0	0	0	0	0	0	0	0	0	0	0	0	0	0	0	0	0	0	0	0	0	0	0	0	0	0	0	0	0	0	0	0	0	0	0	0	0	0
311420	Fruit/vegetable canning, pickling, drying	Fruit and vegetable canning, pickling, and drying	0	0	0	0	0	0	0	0	0	0	0	0	0	0	0	0	0	0	0	0	0	0	0	0	0	0	0	0	0	0	0	0	0	0	0	0	0	0	0	0	0	0	0	0	0	0	0
311513	Cheese	Cheese manufacturing	0	0	0	0	0	0	0	0	0	0	0	0	0	0	0	0	0	0	0	0	0	0	0	0	0	0	0	0	0	0	0	0	0	0	0	0	0	0	0	0	0	0	0	0	0	0	0
311514	Dry, condensed, and evaporated dairy	Dry, condensed, and evaporated dairy product manufacturing	0	0	0	0	0	0	0	0	0	0	0	0.001	0	0	0	0	0	0	0	0	0	0	0	0	0	0	0	0	0	0	0	0	0	0	0	0	0	0	0	0	0	0	0	0	0	0	0
31151A	Fluid milk and butter	Fluid milk and butter manufacturing	0	0	0	0	0	0	0	0	0	0	0	0	0	0	0	0	0	0	0	0	0	0	0	0	0	0	0	0	0	0	0	0	0	0	0	0	0	0	0	0	0	0	0	0	0	0	0
311520	Ice cream & frozen dessert	Ice cream and frozen dessert manufacturing	0	0	0	0	0	0	0	0	0	0	0	0	0	0	0	0	0	0	0	0	0	0	0	0	0	0	0	0	0	0	0	0	0	0	0	0	0	0	0	0	0	0	0	0	0	0	0
311615	Poultry processing	Poultry processing	0	0	0	0	0	0	0	0	0	0	0	0	0	0	0	0	0	0	0	0	0	0	0	0	0	0	0	0	0	0	0	0	0	0	0	0	0	0	0	0	0	0	0	0	0	0	0
31161A	Animal products (non-poultry)	Animal, except poultry, slaughtering, rendering, and processing	0	0	0	0	0	0	0	0	0	0	0	0.002	0	0	0	0	0	0	0	0	0	0	0	0	0	0	0	0.001	0	0	0	0	0	0	0	0	0	0	0	0	0	0	0	0	0	0	0
311700	Seafood product prep. & packing	Seafood product preparation and packaging	0	0	0	0	0	0	0	0	0	0	0	0	0	0	0	0	0	0	0	0	0	0	0	0	0	0	0	0	0	0	0	0	0	0	0	0	0	0	0	0	0	0	0	0	0	0	0
311810	Bread and bakery products	Bread and bakery product manufacturing	0	0	0	0	0	0	0	0	0	0	0	0	0	0	0	0	0	0	0	0	0	0	0	0	0	0	0	0	0	0	0	0	0	0	0	0	0	0	0	0	0	0	0	0	0	0	0
3118A0	Cookie, cracker, pasta, & tortillas	Cookie, cracker, pasta, and tortilla manufacturing	0	0	0	0	0	0	0	0	0	0	0	0	0	0	0	0	0	0	0	0	0	0	0	0	0	0	0	0	0	0	0	0	0	0	0	0	0	0	0	0	0	0	0	0	0	0	0
311910	Snack foods	Snack food manufacturing	0	0	0	0	0	0	0	0	0	0	0	0	0	0	0	0	0	0	0	0	0	0	0	0	0	0	0	0	0	0	0	0	0	0	0	0	0	0	0	0	0	0	0	0	0	0	0
311920	Coffee and tea	Coffee and tea manufacturing	0	0	0	0	0	0	0	0	0	0	0	0	0	0	0	0	0	0	0	0	0	0	0	0	0	0	0	0	0	0	0	0	0	0	0	0	0	0	0	0	0	0	0	0	0	0	0
311930	Flavoring syrup and concentrate	Flavoring syrup and concentrate manufacturing	0	0	0	0	0	0	0	0	0	0	0	0	0	0	0	0	0	0	0	0	0	0	0	0	0	0	0	0	0	0	0	0	0	0	0	0	0	0	0	0	0	0	0	0	0	0	0
311940	Seasoning and dressing	Seasoning and dressing manufacturing	0	0	0	0	0	0	0	0	0	0	0	0	0	0	0	0	0	0	0	0	0	0	0	0	0	0	0	0	0	0	0	0	0	0	0	0	0	0	0	0	0	0	0	0	0	0	0
311990	All other food	All other food manufacturing	0	0	0	0	0	0	0	0	0	0	0	0	0	0	0	0	0	0	0	0	0	0	0	0	0	0	0	0	0	0	0	0	0	0	0	0	0	0	0	0	0	0	0	0	0	0	0
312110	Soft drink and ice	Soft drink and ice manufacturing	0	0	0	0	0	0	0	0	0	0	0	0	0	0	0	0	0	0	0	0	0	0	0	0	0	0	0	0	0	0	0	0	0	0	0	0	0	0	0	0	0	0	0	0	0	0	0
312120	Breweries	Breweries	0	0	0	0	0	0	0	0	0	0	0	0	0	0	0	0	0	0	0	0	0	0	0	0	0	0	0	0	0	0	0	0	0	0	0	0	0	0	0	0	0	0	0	0	0	0	0
312130	Wineries	Wineries	0	0	0	0	0	0	0	0	0	0	0	0	0	0	0	0	0	0	0	0	0	0	0	0	0	0	0	0	0	0	0	0	0	0	0	0	0	0	0	0	0	0	0	0	0	0	0
312140	Distilleries	Distilleries	0	0	0	0	0	0	0	0	0	0.008	0	0.004	0.001	0	0	0	0	0	0	0	0	0	0	0	0	0	0	0	0	0	0	0	0	0	0	0	0	0	0	0	0	0	0	0	0	0	0
312200	Tobacco products	Tobacco product manufacturing	0	0	0	0	0	0	0	0	0	0	0	0	0	0	0	0	0	0	0	0	0	0	0	0	0	0	0	0	0	0	0	0	0	0	0	0	0	0	0	0	0	0	0	0	0	0	0
313100	Fiber, yarn, &thread mills	Fiber, yarn, and thread mills	0	0	0	0	0.001	0	0	0	0	0	0	0	0	0	0	0	0	0	0	0	0	0	0	0	0	0	0	0	0	0	0	0	0	0	0	0	0	0	0	0	0	0	0	0	0	0	0
313200	Fabric mills	Fabric mills	0	0	0	0	0	0	0	0	0	0	0	0	0	0	0	0.001	0	0	0	0	0	0	0	0	0	0	0	0	0	0	0	0	0	0.001	0	0	0	0	0	0	0.002	0.004	0	0	0	0	0
313300	Textile/ fabric finishing & coating mills	Textile and fabric finishing and fabric coating mills	0	0	0	0	0	0	0	0	0	0	0	0	0	0	0	0	0	0	0	0	0	0	0	0	0	0	0	0	0	0	0	0	0	0	0	0	0	0	0	0.008	0	0.004	0.013	0	0	0	0
314110	Carpet and rug mills	Carpet and rug mills	0	0	0	0	0	0	0	0	0	0	0	0	0	0	0	0	0	0	0	0	0	0	0	0	0	0	0	0	0	0	0.002	0	0	0	0.001	0.001	0	0	0	0.001	0	0.001	0	0	0	0	0
314120	Curtain and linen mills	Curtain and linen mills	0	0	0	0	0	0	0	0	0	0	0	0	0	0	0	0	0	0	0	0	0	0	0	0	0	0	0	0	0	0	0	0	0	0	0	0	0	0	0	0	0	0	0	0	0	0	0
314900	Other textile product mills	Other textile product mills	0	0	0	0	0	0.003	0.002	0	0.001	0	0	0	0	0	0.005	0.001	0	0	0	0	0	0	0	0	0	0	0	0	0.001	0.001	0.001	0	0.001	0	0	0	0	0	0	0	0	0.005	0	0	0	0	0
315000	Apparel	Apparel manufacturing	0	0	0	0	0	0	0	0	0	0	0	0	0	0	0	0	0	0	0	0	0	0	0	0	0	0	0	0	0	0	0	0	0	0	0	0	0	0	0	0	0	0	0	0	0	0	0
316000	Leather and allied products	Leather and allied product manufacturing	0	0	0	0	0	0	0	0	0	0	0	0	0.001	0	0	0	0	0	0	0	0	0	0	0	0	0	0	0	0	0	0	0	0	0	0	0	0	0	0	0	0	0	0	0	0	0	0
322110	Pulp mills	Pulp mills	0	0	0	0	0	0	0	0	0	0	0	0	0	0	0	0	0	0	0	0	0	0	0	0	0	0	0	0	0	0	0	0	0	0	0	0	0	0	0	0	0	0	0	0	0	0	0
322120	Paper mills	Paper mills	0	0	0	0	0	0	0	0	0	0	0	0	0	0	0	0	0	0.001	0	0	0	0	0	0	0	0	0	0.001	0	0.001	0	0	0	0	0	0	0	0	0	0	0	0.001	0	0.001	0	0	0
322130	Paperboard mills	Paperboard mills	0	0.000222401	0.001	0	0	0	0	0	0	0	0	0	0	0	0	0	0	0	0.001	0	0.001	0	0	0	0	0	0	0	0	0	0	0	0	0.001	0	0	0	0	0.001	0.001	0.001	0.005	0.003	0.001	0.001	0.001	0.002
322210	Paperboard containers	Paperboard container manufacturing	0	0.000631105	0.002	0	0	0.003	0.002	0	0	0	0	0	0	0	0	0	0	0	0.001	0	0.001	0	0	0	0	0	0.001	0.001	0.001	0	0	0	0.001	0.002	0.001	0.001	0	0.001	0.003	0.004	0.004	0.006	0.003	0.018	0.002	0.005	0.005
322220	Paper bag, coated & treated paper	Paper Bag and Coated and Treated Paper Manufacturing	0	0	0	0	0	0.004	0.003	0	0	0	0	0	0	0	0	0	0	0	0.001	0	0.001	0	0	0	0	0	0	0	0	0	0	0	0	0	0	0	0.002	0	0	0	0	0	0	0	0.001	0	0
322230	Stationery products	Stationery product manufacturing	0	0	0	0	0	0	0	0	0	0	0	0	0	0	0	0	0	0	0	0	0	0	0	0	0	0	0	0	0	0	0	0	0	0	0	0	0	0	0	0	0	0	0	0	0	0	0
322291	Sanitary paper products	Sanitary paper product manufacturing	0	0	0	0	0	0	0	0	0	0	0	0	0	0	0	0	0	0	0	0	0	0	0	0	0	0	0	0	0	0	0	0	0	0	0	0	0	0	0	0	0	0	0	0	0	0	0
322299	Other converted paper products	All other converted paper product manufacturing	0	0	0	0	0	0	0	0	0	0	0	0	0	0	0	0	0	0	0	0	0	0	0	0	0	0	0	0	0	0	0	0	0	0	0	0	0	0	0	0	0	0	0	0	0	0	0
323110	Printing	Printing	0	0	0	0	0	0	0	0	0	0	0	0	0	0	0	0	0	0	0	0	0	0	0	0	0	0.002	0	0.001	0	0	0	0	0	0	0	0	0	0	0	0	0	0.001	0	0	0	0	0
323120	Support activities for printing	Support activities for printing	0	0	0	0	0	0	0	0	0	0	0	0	0	0	0	0	0	0	0	0	0	0	0	0	0	0	0	0	0	0	0	0	0	0	0	0	0	0	0	0	0	0	0	0	0	0	0
324110	Petroleum refineries	Petroleum refineries	0.074	0.000195945	0.001	0.023	0.032	0.017	0.012	0.036	0.028	0.022	0.021	0.017	0.009	0.025	0.044	0.012	0.012	0.045	0.066	0.053	0.051	0.018	0.025	0.061	0.008	0.027	0.016	0.021	0.039	0.021	0.018	0.007	0.025	0.019	0.037	0.03	0.011	0.043	0.007	0.014	0.003	0.008	0.008	0.009	0.032	0.006	0.003
324121	Asphalt paving mixture & blocks	Asphalt paving mixture and block manufacturing	0	0	0	0	0	0	0	0	0	0	0	0	0	0	0	0	0	0	0	0	0	0	0	0	0	0.001	0.002	0.002	0.017	0.012	0.002	0.001	0.012	0.001	0.004	0.001	0.008	0.01	0	0	0	0	0	0	0	0	0
324122	Asphalt shingle, coating materials	Asphalt shingle and coating materials manufacturing	0	0	0	0	0	0	0	0	0	0	0	0	0	0	0	0	0	0	0	0	0	0	0	0	0	0	0.001	0.003	0.015	0.008	0.004	0.001	0.006	0.002	0.003	0.001	0.001	0.028	0	0	0	0	0	0	0	0	0
324190	Other petroleum & coal products	Other petroleum and coal products manufacturing	0.002	0.00147932	0.001	0	0	0	0	0	0	0	0	0	0	0	0.008	0	0.006	0.01	0.003	0.001	0.001	0.011	0.008	0	0	0.001	0	0	0.002	0.001	0	0	0.001	0.001	0.001	0.007	0	0.002	0.001	0	0.002	0.02	0.001	0.005	0.002	0.001	0.001
325110	Petrochemical manufacturing	Petrochemical manufacturing	0.002	0	0	0	0	0	0	0	0	0	0	0	0	0	0	0	0.004	0	0.005	0	0.001	0.002	0.002	0	0	0	0	0	0	0	0	0	0	0.001	0	0	0	0	0	0	0	0	0	0	0	0	0
325120	Industrial gas manufacturing	Industrial gas manufacturing	0.004	0	0	0	0	0	0	0	0	0	0	0	0	0	0	0	0.003	0	0.009	0	0	0.002	0.002	0.001	0	0.001	0	0	0	0	0	0	0	0	0	0.001	0	0	0	0	0	0	0	0	0.001	0	0
325130	Synthetic dye and pigments	Synthetic dye and pigment manufacturing	0	0	0	0	0	0	0	0	0	0	0	0	0	0	0	0	0	0	0	0	0	0	0	0	0	0	0	0	0	0	0	0	0	0	0	0	0	0	0	0	0	0	0.001	0	0	0.001	0
325180	Other basic inorganic chemicals	Other Basic Inorganic Chemical Manufacturing	0.002	0	0.001	0.004	0.002	0.002	0.001	0.001	0.001	0	0	0	0	0	0	0	0.002	0	0.005	0	0.005	0.001	0.001	0	0	0.001	0	0	0	0	0	0	0	0.001	0	0	0	0	0.012	0	0	0	0.002	0.032	0.002	0.021	0
325190	Other basic organic chemicals	Other basic organic chemical manufacturing	0.009	0.000646935	0.004	0	0	0	0	0	0.02	0	0	0	0	0.001	0	0	0.003	0.001	0.016	0.001	0.013	0.002	0.005	0.003	0.001	0.004	0	0	0.001	0	0	0	0	0.002	0	0.001	0	0	0.006	0	0.001	0	0.006	0.002	0.002	0.05	0.002
325211	Plastics material and resins	Plastics material and resin manufacturing	0	6.05e-06	0.001	0	0	0	0	0	0	0	0	0	0	0	0	0	0	0	0	0	0	0	0	0	0	0	0	0	0	0	0	0	0	0.002	0	0	0	0	0.001	0.047	0.001	0.006	0	0.015	0.002	0	0
3252A0	Synthetic rubber, artificial/synthetic fibers	Synthetic rubber and artificial and synthetic fibers and filaments manufacturing	0	0	0.001	0	0	0	0	0	0	0	0	0	0	0	0	0	0	0	0	0	0	0	0	0	0	0	0	0	0	0	0	0	0	0.001	0	0	0	0	0.001	0	0.007	0	0	0.001	0	0	0
325411	Medicinal and botanical manufacturing	Medicinal and botanical manufacturing	0	0	0	0	0	0	0	0	0	0	0	0	0	0	0	0	0	0	0	0	0	0	0	0	0	0	0	0	0	0	0	0	0	0	0	0	0	0	0	0	0	0	0	0	0	0	0
325412	Pharmaceutical preparations	Pharmaceutical preparation manufacturing	0	0	0	0	0	0	0	0	0	0	0	0.004	0.001	0	0	0	0	0	0	0	0	0	0	0	0	0	0	0	0	0	0	0	0	0	0	0	0	0	0	0	0	0	0	0	0	0	0
325413	In-vitro diagnostic substances	In vitro diagnostic substance manufacturing	0	0	0	0	0	0	0	0	0	0	0	0	0	0	0	0	0	0	0	0	0	0	0	0	0	0	0	0	0.001	0	0	0	0	0	0	0	0	0	0	0	0	0	0	0	0	0	0
325414	Non-diagnostic biological products	Biological product, except diagnostic, manufacturing	0	0	0	0	0	0	0	0	0	0	0.004	0.003	0	0	0	0.002	0	0	0	0	0	0	0	0	0	0	0	0	0	0	0	0	0	0	0	0	0	0	0	0	0	0.002	0	0	0	0	0
325310	Fertilizer manufacturing	Fertilizer manufacturing	0	0	0	0.037	0.104	0.046	0.026	0.03	0.035	0.007	0	0	0	0.002	0	0.081	0	0.014	0	0	0	0	0.001	0	0	0.002	0.003	0.003	0.003	0.004	0.003	0.001	0.004	0.002	0.005	0.002	0.003	0.002	0	0	0	0	0	0	0	0	0
325320	Pesticide and other agri chemicals	Pesticide and other agricultural chemical manufacturing	0	0	0	0.037	0.058	0.042	0.036	0.015	0.035	0.013	0.004	0.003	0.003	0.002	0.001	0.012	0	0	0	0	0	0	0	0	0	0	0	0	0	0	0	0	0	0	0	0	0	0	0	0	0	0	0	0	0	0	0
325510	Paint and coating manufacturing	Paint and coating manufacturing	0.001	0	0	0	0	0	0	0	0	0	0	0	0	0	0	0	0	0	0	0	0	0	0.001	0	0	0	0.001	0.001	0.005	0.007	0.002	0.001	0.003	0.002	0.001	0.001	0.003	0.004	0	0.003	0.002	0.002	0.008	0	0	0	0.022
325520	Adhesive manufacturing	Adhesive manufacturing	0	0	0	0	0	0	0	0	0	0	0	0	0	0	0	0	0	0	0	0	0	0	0	0	0	0	0	0	0.001	0.001	0	0	0.001	0	0.001	0.001	0.001	0.001	0.001	0.026	0.004	0	0.002	0.001	0	0	0
325610	Soap and cleaning compounds	Soap and cleaning compound manufacturing	0	0	0	0	0	0	0	0	0.001	0.001	0	0	0	0	0	0	0	0	0	0	0	0	0	0	0	0	0	0	0	0	0	0	0	0	0	0	0	0	0	0	0	0.005	0	0	0	0	0.001
325620	Toilet preparations	Toilet preparation manufacturing	0	0	0	0	0	0	0	0	0	0	0	0	0	0	0	0	0	0	0	0	0	0	0	0	0	0	0	0	0	0	0	0	0	0	0	0	0	0	0	0	0	0	0	0	0	0	0
325910	Printing inks	Printing ink manufacturing	0	0	0	0	0	0	0	0	0	0	0	0	0	0	0	0	0	0	0	0	0	0	0	0	0	0	0	0	0	0	0	0	0	0	0	0	0	0	0	0	0	0	0	0	0	0	0
3259A0	Other chemical products	All other chemical product and preparation manufacturing	0.008	0.000738531	0.001	0	0.001	0	0	0	0	0.001	0	0	0	0	0	0	0.006	0.009	0.007	0.01	0.011	0.005	0.008	0	0	0	0	0.001	0.002	0	0	0	0.001	0.001	0	0.002	0	0	0	0.001	0.001	0.004	0.001	0.001	0.001	0.001	0.001
326110	Plastics packaging, unlaminated film/sheets	Plastics packaging materials and unlaminated film and sheet manufacturing	0	0.000337012	0.001	0	0	0.001	0	0.001	0	0	0	0	0	0	0	0	0	0.001	0	0	0	0	0	0	0	0	0	0	0.001	0	0.001	0	0.003	0.001	0.001	0.001	0.001	0.001	0.001	0.001	0.008	0.002	0	0.016	0	0	0
326120	Plastics pipes, unlaminated profiles	Plastics pipe, pipe fitting, and unlaminated profile shape manufacturing	0	0	0	0	0.002	0	0	0	0	0	0.002	0	0	0	0.001	0	0	0	0	0	0	0.001	0	0	0	0.002	0.006	0.005	0.005	0.003	0.005	0.001	0.003	0.001	0.004	0.003	0.003	0.002	0	0	0.001	0.002	0	0	0	0	0
326130	Laminated plastics plate, sheets, &shapes	Laminated plastics plate, sheet, except packaging, and shape manufacturing	0	0	0	0	0	0	0	0	0	0	0	0	0	0	0	0	0	0	0	0	0	0	0	0	0	0	0	0	0	0	0	0	0	0	0	0	0	0	0	0	0.001	0.001	0	0	0	0	0
326140	Polystyrene foam products	Polystyrene foam product manufacturing	0	0	0	0	0	0	0	0	0	0	0	0	0	0	0	0	0	0	0	0	0	0	0	0	0	0	0.001	0.002	0.001	0.001	0.002	0	0.001	0.002	0.001	0.001	0.001	0	0	0	0	0	0	0	0	0	0
326150	Urethane and other foam products	Urethane and other foam product, except polystyrene, manufacturing	0	0	0	0	0	0	0	0	0	0	0	0	0	0	0	0	0	0	0	0	0	0	0	0	0	0	0	0.001	0.002	0	0	0	0.001	0	0.001	0.001	0	0	0	0	0	0.002	0	0	0	0	0
326160	Plastics bottles	Plastics bottle manufacturing	0	0	0	0	0	0	0	0	0	0	0	0	0	0	0	0	0	0	0	0	0	0	0	0	0	0	0	0	0	0	0	0	0	0	0	0	0	0	0	0	0	0	0	0	0	0	0
326190	Other plastics products	Other plastics product manufacturing	0.001	0.000618318	0	0.001	0.001	0	0	0.017	0.001	0	0	0	0	0.001	0.003	0.001	0	0.002	0.004	0.001	0.003	0.001	0.008	0	0	0.002	0.009	0.003	0.017	0.013	0.009	0.002	0.007	0.004	0.007	0.004	0.007	0.002	0	0	0.001	0.009	0.002	0.001	0	0.001	0.013
326210	Tire manufacturing	Tire manufacturing	0.023	0	0	0.002	0.003	0.001	0.001	0.001	0.002	0.003	0	0	0.001	0	0	0	0	0.007	0.031	0.002	0.001	0	0.001	0	0	0	0.001	0.003	0.001	0.032	0.002	0	0.003	0	0	0.001	0.001	0	0.001	0	0.006	0.001	0	0	0	0	0
326220	Rubber/plastics hoses & beltings	Rubber and plastics hoses and belting manufacturing	0	0	0	0	0	0	0	0	0	0	0	0	0	0	0	0	0	0.006	0	0.002	0	0	0	0	0	0	0	0	0	0	0	0	0	0	0	0	0	0	0	0	0	0	0	0	0	0	0
326290	Other rubber products	Other rubber product manufacturing	0	0	0	0	0	0	0	0	0	0	0	0	0	0	0.001	0	0	0.001	0	0.002	0	0	0	0	0	0	0	0	0.001	0	0.001	0	0	0	0	0	0.001	0.003	0	0	0	0	0.002	0.001	0.001	0	0.001
423100	Motor vehicle and parts wholesale	Motor vehicle and motor vehicle parts and supplies	0.005	0	0	0.001	0.001	0.001	0	0	0.001	0.001	0	0	0	0	0.002	0	0	0.002	0.008	0.001	0.001	0.001	0.001	0	0	0	0	0.001	0.001	0.008	0.001	0	0.001	0.001	0	0	0	0	0.001	0.001	0.002	0.002	0	0.001	0.001	0.001	0.001
423400	Professional and commercial equipment wholesale	Professional and commercial equipment and supplies	0	0	0	0	0	0.001	0	0	0.001	0	0	0	0	0	0.001	0	0	0	0.001	0	0	0.001	0.001	0	0	0	0.002	0.001	0.001	0.001	0.002	0	0.001	0.002	0.001	0.001	0.001	0.001	0.001	0.001	0.001	0.01	0.001	0.002	0	0	0.001
423600	Household appliances, elec goods wholesale	Household appliances and electrical and electronic goods	0	0.00374159	0.004	0.001	0.001	0	0	0	0.001	0.001	0	0	0	0	0.005	0	0	0	0	0	0	0.001	0.001	0	0	0.002	0.007	0.005	0.008	0.005	0.006	0.001	0.006	0.007	0.007	0.005	0.004	0.008	0.001	0.001	0.004	0.005	0.003	0.002	0.001	0.002	0.002
423800	Machinery and equipment wholesale	Machinery, equipment, and supplies	0.012	0.0012472	0.002	0.005	0.006	0.003	0.003	0.002	0.005	0.006	0.002	0.001	0.002	0.003	0.006	0.001	0.005	0.009	0.012	0.005	0.007	0.011	0.007	0.002	0	0.003	0.004	0.005	0.004	0.004	0.006	0.001	0.004	0.011	0.008	0.004	0.005	0.003	0.003	0.002	0.002	0.005	0.013	0.005	0.002	0.002	0.007
423A00	Other durable goods wholesale	Other durable goods merchant wholesalers	0.004	0.0536295	0.073	0.001	0.002	0.001	0.001	0.001	0.001	0.002	0.002	0.002	0	0.042	0.005	0.001	0.003	0.006	0.005	0.007	0.005	0.003	0.003	0.002	0.001	0.002	0.022	0.021	0.019	0.016	0.023	0.009	0.019	0.023	0.026	0.014	0.015	0.02	0.103	0.069	0.058	0.039	0.014	0.027	0.018	0.034	0.022
424200	Drugs and druggists’ sundries wholesale	Drugs and druggistsâ, sundries	0	0	0	0	0	0	0	0	0	0	0.002	0.003	0.001	0	0	0.001	0	0	0	0	0	0	0	0	0	0	0	0	0	0	0	0	0	0	0	0	0	0	0	0	0	0.001	0	0	0	0	0
424400	Grocery and related wholesale	Grocery and related product wholesalers	0	0	0	0	0	0.014	0.002	0	0	0.009	0.001	0.009	0.001	0	0.001	0.001	0	0	0	0	0	0	0	0	0	0	0	0	0	0	0	0	0	0	0	0	0	0	0	0	0	0.001	0	0	0	0	0
424700	Petroleum and pet. product wholesale	Petroleum and petroleum products	0.018	0	0	0.004	0.005	0.003	0.003	0.006	0.005	0.004	0.005	0.004	0.002	0.005	0.009	0.002	0.003	0.011	0.014	0.012	0.012	0.005	0.006	0.009	0.001	0.004	0.004	0.004	0.011	0.007	0.005	0.002	0.008	0.005	0.009	0.008	0.004	0.013	0.001	0.002	0.001	0.001	0.002	0.003	0.008	0.001	0.001
424A00	Other nondurable goods wholesale	Other nondurable goods merchant wholesalers	0.003	0.0012472	0.001	0.037	0.08	0.044	0.032	0.059	0.038	0.134	0.054	0.182	0.041	0.004	0.003	0.06	0.002	0.008	0.004	0.001	0.003	0.001	0.003	0.001	0	0.002	0.003	0.005	0.006	0.006	0.004	0.001	0.005	0.004	0.006	0.003	0.004	0.003	0.003	0.007	0.004	0.006	0.004	0.008	0.001	0.006	0.004
425000	Wholesale electronic markets, agents and brokers	Wholesale electronic markets and agents and brokers	0	0.0012472	0.001	0	0.001	0.001	0.001	0	0	0.021	0.004	0.001	0.004	0	0	0.001	0	0	0	0	0	0	0	0	0.01	0	0.002	0.002	0.001	0.001	0.002	0.001	0.002	0.001	0.001	0.001	0.001	0.001	0.001	0.001	0.001	0.005	0.001	0.001	0.001	0.001	0.001
4200ID	Customs duties	Customs duties	0	0	0	0	0	0	0	0	0	0	0	0	0	0	0	0	0	0	0	0	0	0	0	0	0	0	0	0	0	0	0	0	0	0	0	0	0	0	0	0	0	0	0	0	0	0	0
441000	Motor vehicle and parts dealers	Motor vehicle and parts dealers	0.001	0	0	0	0	0	0	0	0	0	0	0	0	0	0	0	0	0.001	0.001	0	0.002	0.001	0.001	0	0	0	0	0.001	0.002	0.009	0	0	0.001	0	0	0	0.001	0	0.001	0	0.002	0.001	0	0.001	0.001	0.002	0.002
445000	Food and beverage stores	Food and beverage stores	0	0	0	0	0	0	0	0	0	0	0	0	0	0	0	0	0	0	0	0	0	0	0	0	0	0	0	0	0	0	0	0	0	0	0	0	0	0	0	0	0	0	0	0	0	0	0
452000	General merchandise stores	General merchandise stores	0	0	0	0	0	0	0	0	0	0	0	0	0	0	0	0	0	0	0	0	0	0	0	0	0	0	0	0	0.002	0.003	0	0.001	0.002	0	0.001	0.001	0.003	0	0	0	0	0	0	0	0	0	0
444000	Building material and garden equipment dealers	Building material and garden equipment and supplies dealers	0	0	0	0	0	0	0	0	0	0.001	0	0	0	0	0	0	0	0	0	0	0	0	0	0	0	0	0.007	0.006	0.075	0.109	0.003	0.04	0.09	0	0.028	0.014	0.078	0.006	0	0	0	0.002	0	0	0	0	0
446000	Health and personal care stores	Health and personal care stores	0	0	0	0	0	0	0	0	0	0	0	0	0	0	0	0	0	0	0	0	0	0	0	0	0	0	0	0	0	0	0	0	0	0	0	0	0	0	0	0	0	0	0	0	0	0	0
447000	Gasoline stations	Gasoline stations	0	0	0	0.002	0.003	0.001	0.001	0.004	0.002	0.002	0	0.001	0.001	0	0	0	0	0	0	0	0	0	0	0.002	0	0	0	0	0	0	0	0	0	0	0	0	0	0	0	0	0	0	0	0	0	0	0
448000	Clothing and clothing accessories stores	Clothing and clothing accessories stores	0	0	0	0	0	0	0	0	0	0	0	0	0	0	0	0	0	0	0	0	0	0	0	0	0	0	0	0	0	0	0	0	0	0	0	0	0	0	0	0	0	0	0	0	0	0	0
454000	Nonstore retailers	Nonstore retailers	0	0	0	0	0	0	0	0	0	0	0	0	0	0	0	0	0	0.002	0	0	0	0	0	0	0	0	0	0	0.002	0.003	0	0.001	0.002	0	0.001	0.001	0.002	0	0	0	0	0	0	0	0	0	0
4B0000	All other retail	All other retail	0	0	0	0	0	0	0	0	0	0	0	0	0	0	0	0	0	0	0	0	0	0	0	0	0	0	0	0	0.004	0.004	0	0.004	0.004	0	0.001	0.001	0.003	0	0	0	0	0.002	0	0	0	0	0
481000	Air transportation	Air transportation	0	0.00090539	0.001	0	0	0	0	0	0	0.001	0.001	0.001	0	0	0	0	0	0	0	0.001	0.001	0.001	0.004	0.001	0.002	0	0	0	0.002	0.001	0	0	0	0.001	0	0	0	0	0.002	0.002	0.003	0.003	0.002	0.003	0.001	0.006	0.004
482000	Rail transportation	Rail transportation	0.002	0.00337882	0.003	0.003	0.007	0.002	0.001	0.001	0.002	0.005	0.004	0.011	0.001	0.001	0	0.002	0.001	0.026	0.003	0.002	0.005	0.002	0.002	0.015	0.002	0.001	0.001	0.001	0.002	0.002	0.001	0.001	0.001	0.002	0.002	0.002	0.001	0.002	0.009	0.009	0.008	0.006	0.018	0.03	0.033	0.023	0.012
483000	Water transportation	Water transportation	0.001	0.00303846	0.001	0.001	0.003	0.001	0	0.002	0.001	0.001	0.001	0.001	0	0	0	0.001	0.001	0.003	0.002	0.001	0.001	0.001	0.001	0.001	0	0	0	0	0.002	0.001	0.001	0	0.001	0.001	0.001	0.001	0	0.002	0	0	0	0	0.004	0.002	0.005	0.002	0.002
484000	Truck transportation	Truck transportation	0.009	0.0437461	0.02	0.008	0.012	0.007	0.003	0.015	0.007	0.015	0.034	0.021	0.014	0.011	0.007	0.006	0.003	0.005	0.008	0.006	0.007	0.005	0.004	0.007	0.001	0.007	0.013	0.013	0.013	0.011	0.013	0.006	0.013	0.014	0.017	0.007	0.01	0.014	0.023	0.019	0.019	0.02	0.017	0.021	0.014	0.037	0.019
485000	Transit and ground passenger transport	Transit and ground passenger transportation	0	0	0	0	0	0	0	0	0	0	0	0	0	0	0	0	0	0	0	0	0	0	0.001	0	0.003	0	0	0.002	0	0	0.001	0	0.001	0	0	0	0	0.001	0	0	0.001	0.001	0	0.001	0.001	0.001	0.001
486000	Pipeline transportation	Pipeline transportation	0.001	0	0	0	0.001	0	0	0	0	0	0	0	0	0	0	0	0.015	0	0	0	0.002	0.006	0.003	0.014	0.038	0.004	0	0	0	0	0	0	0	0	0	0.001	0	0	0	0	0	0	0	0	0	0	0
48A000	Sightseeing transportation and transport support	Scenic and sightseeing transportation and support activities for transportation	0	0	0	0	0	0	0	0	0	0	0	0	0	0	0.02	0.003	0	0.001	0.001	0.04	0.001	0	0.001	0.012	0.009	0.012	0	0	0	0	0	0	0	0.001	0	0.001	0	0.001	0.003	0.005	0.016	0.008	0.002	0	0.002	0.004	0.098
492000	Couriers and messengers	Couriers and messengers	0	0	0	0	0	0	0	0	0	0	0	0	0	0	0	0	0	0	0	0	0	0	0	0	0	0.001	0	0	0	0	0	0	0	0	0	0	0	0	0	0	0	0	0	0	0	0	0
493000	Warehousing and storage	Warehousing and storage	0	0	0	0.004	0	0.001	0.001	0.001	0.001	0	0	0.001	0.001	0	0	0	0	0	0	0.014	0	0	0	0.001	0.001	0.001	0	0	0	0.002	0.002	0	0	0	0	0	0	0	0.001	0.001	0.001	0.003	0.001	0.001	0.001	0.001	0.001
511110	Newspaper publishers	Newspaper publishers	0	0	0	0	0	0	0	0	0	0	0	0	0	0	0	0	0	0	0	0	0	0	0	0	0	0	0	0	0	0	0	0	0	0	0	0	0	0	0	0	0	0	0	0	0	0	0
511120	Periodical Publishers	Periodical Publishers	0	0	0	0	0	0	0	0	0	0	0	0	0	0	0	0	0	0	0	0	0	0	0	0	0	0	0	0	0	0	0	0	0	0	0	0	0	0	0	0	0	0	0	0	0	0	0
511130	Book publishers	Book publishers	0	0	0	0	0	0	0	0	0	0	0	0	0	0	0	0	0	0	0	0	0	0	0	0	0	0	0	0.001	0	0	0	0	0	0	0	0	0	0	0	0	0	0	0	0	0	0	0
5111A0	Directory, mailing list, and other publishers	Directory, mailing list, and other publishers	0	0	0	0	0	0	0	0	0	0	0	0	0	0	0	0	0	0	0	0	0	0	0	0	0	0	0	0	0	0	0	0	0	0	0	0	0	0	0	0	0	0	0	0	0	0	0
511200	Software publishers	Software publishers	0	0	0	0	0	0	0	0	0	0	0	0	0	0	0	0	0	0	0	0	0	0	0	0	0.001	0	0	0	0	0	0	0	0	0	0	0	0	0	0	0	0	0	0	0	0	0	0
512100	Motion picture and video industries	Motion picture and video industries	0	0	0	0	0	0	0	0	0	0	0	0	0	0	0	0	0	0	0	0	0	0	0	0	0	0	0	0	0	0	0	0	0	0	0	0.001	0	0	0	0	0	0	0	0	0	0	0
512200	Sound recording industries	Sound recording industries	0	0	0	0	0	0	0	0	0	0	0	0	0	0	0	0	0	0	0	0	0	0	0	0	0	0	0	0	0	0	0	0	0	0	0	0	0	0	0	0	0	0	0	0	0	0	0
515100	Radio and television broadcasting	Radio and television broadcasting	0	0	0	0	0	0	0	0	0	0	0	0	0	0	0	0	0.001	0	0	0	0	0	0	0	0	0	0	0	0	0	0	0	0	0	0	0	0	0	0	0	0	0	0	0	0	0	0
515200	Cable and subscription programming	Cable and other subscription programming	0	0	0	0	0	0	0	0	0	0	0	0	0	0	0	0	0	0	0	0	0	0	0	0	0	0	0	0	0	0	0	0	0	0	0	0	0	0	0	0	0	0	0	0	0	0	0
517110	Wired telecommunications carriers	Wired telecommunications carriers	0	0	0	0.001	0	0.001	0	0.001	0.001	0.001	0.001	0.001	0	0.002	0	0.001	0.002	0.001	0.001	0.004	0.001	0.003	0.004	0.002	0.001	0.002	0.002	0.003	0.002	0.003	0.002	0.001	0.003	0.002	0.002	0.003	0.001	0.001	0.002	0	0.002	0.002	0.001	0.001	0.001	0.004	0.001
517210	Non-satellite wireless telecommunications carriers	Wireless telecommunications carriers, except satellite	0	0	0	0.001	0.001	0	0	0.001	0	0.001	0	0.001	0.001	0.001	0	0.001	0.001	0	0.001	0.002	0.001	0.001	0.002	0.001	0.001	0.001	0.002	0.002	0.002	0.002	0.003	0.001	0.003	0.002	0.003	0.002	0.001	0.002	0.001	0.001	0.001	0.002	0.001	0.001	0.001	0.002	0.002
517A00	Satellite, telecomm. resellers, & other telecomm.	Satellite, telecommunications resellers, and all other telecommunications	0	0	0	0	0	0	0	0	0	0	0	0	0	0	0	0	0	0	0	0	0	0	0	0.001	0	0.001	0	0	0.001	0.001	0	0	0.001	0	0	0	0	0	0	0	0	0	0	0	0	0.001	0
518200	Data processing, hosting, and related	Data processing, hosting, and related services	0	0.000281625	0.001	0	0	0	0	0	0	0	0	0	0	0	0	0	0	0	0	0	0	0	0	0.002	0.001	0.002	0.001	0.001	0.001	0.001	0.001	0	0.001	0.001	0.001	0	0	0.001	0.002	0.002	0.003	0.004	0.002	0.003	0.002	0.005	0.004
519130	Internet publishing/broadcasting & Web search portals	Internet publishing and broadcasting and Web search portals	0	0	0	0	0	0	0	0	0	0	0	0	0	0	0	0	0	0	0	0	0	0	0	0	0	0.003	0	0	0	0	0	0	0	0	0	0	0	0	0	0	0	0	0	0	0	0	0
5191A0	News syndicates, libraries, archives, other info services	News syndicates, libraries, archives and all other information services	0	0	0	0	0	0	0	0	0	0	0	0	0	0	0	0	0	0	0	0	0	0	0	0	0	0	0	0	0	0	0	0	0	0	0	0	0	0	0	0	0	0	0	0	0	0	0
522A00	Nondepos. credit intermediation & related	Nondepository credit intermediation and related activities	0.001	0.000877784	0.001	0	0	0	0	0	0.001	0	0	0	0.001	0	0.003	0.001	0.001	0.001	0.003	0.002	0.004	0.005	0.002	0.001	0.002	0.007	0.001	0.001	0.001	0.002	0.001	0.001	0.001	0.001	0.001	0.001	0.002	0.001	0.003	0.002	0.002	0.003	0.014	0.004	0.002	0.003	0.002
52A000	Monetary authorities, depos. credit intermediation	Monetary authorities and depository credit intermediation	0.002	0.000973496	0.002	0.003	0.005	0.002	0.003	0.002	0.004	0.002	0.003	0.001	0.001	0.001	0.002	0.002	0.005	0.004	0.006	0.008	0.006	0.009	0.012	0.01	0.03	0.024	0.004	0.004	0.005	0.003	0.005	0.002	0.005	0.003	0.004	0.003	0.004	0.004	0.001	0.001	0.001	0.002	0.013	0.007	0.003	0.007	0.004
523900	Other financial investment activities	Other financial investment activities	0.002	0	0	0	0	0	0	0	0	0	0	0	0	0.002	0.001	0.001	0.007	0.009	0.003	0.011	0.007	0.01	0.026	0	0.001	0.004	0.001	0	0	0	0	0	0	0	0.002	0.002	0	0.002	0.001	0	0	0	0	0	0	0	0
523A00	Securities/commodity contract intermediation and brokerage	Securities and commodity contracts intermediation and brokerage	0	0.000872146	0.003	0	0	0	0	0	0	0	0.002	0	0	0	0.002	0.001	0.001	0	0	0	0	0.001	0.001	0.001	0.002	0.001	0.001	0.001	0.001	0.001	0.001	0	0.001	0.001	0.002	0	0.002	0.001	0	0	0	0.001	0	0.001	0	0.001	0
524113	Direct life insurance carriers	Direct life insurance carriers	0	0	0	0	0	0	0	0	0	0	0	0	0	0	0	0	0	0	0	0	0	0	0	0	0	0	0	0	0	0	0	0	0	0	0	0	0	0	0	0	0	0	0	0	0	0	0
5241XX	Insurance carriers, except direct life	Insurance carriers, except direct life	0.007	0.0003953	0	0.004	0.003	0.01	0.012	0.01	0.029	0.006	0.001	0.003	0.003	0.002	0.039	0.002	0.01	0	0.005	0.001	0.013	0.016	0.009	0.001	0.001	0.012	0.002	0	0.002	0.001	0.001	0.001	0	0.001	0	0.001	0	0	0	0	0	0.001	0.008	0.002	0.003	0.002	0.003
524200	Insurance agencies, brokerages, and related activities	Insurance agencies, brokerages, and related activities	0.002	0.000347378	0.001	0.001	0	0.001	0.001	0	0.002	0	0	0.001	0.001	0.001	0.002	0.001	0.001	0.001	0.007	0.002	0.009	0.001	0.001	0.001	0.001	0.008	0	0	0	0	0	0	0	0	0	0	0	0	0.001	0.002	0.001	0.003	0.017	0.004	0.003	0.001	0.003
525000	Funds, trusts, and other financial vehicles	Funds, trusts, and other financial vehicles	0	0	0	0	0	0	0	0	0	0	0	0	0	0	0	0	0	0	0	0	0	0	0	0	0	0	0	0	0	0	0	0	0	0	0	0	0	0	0	0	0	0	0	0	0	0	0
531HSO	Owner-occupied housing	Owner occupied housing	0	0	0	0	0	0	0	0	0	0	0	0	0	0	0	0	0	0	0	0	0	0	0	0	0	0	0	0	0	0	0	0	0	0	0	0	0	0	0	0	0	0	0	0	0	0	0
531HST	Tenant-occupied housing	Tenant occupied housing	0	0	0	0	0	0	0	0	0	0	0	0	0	0	0	0	0	0	0	0	0	0	0	0	0	0	0	0	0	0	0	0	0	0	0	0	0	0	0	0	0	0	0	0	0	0	0
531ORE	Other real estate	Other real estate	0	0.00157403	0.002	0.095	0.161	0.078	0.018	0.031	0.073	0.059	0.045	0.009	0.014	0.01	0.002	0.009	0.003	0	0.001	0.001	0.002	0.003	0.001	0.007	0.01	0.011	0.011	0.01	0.009	0.014	0.013	0.005	0.014	0.009	0.013	0.006	0.007	0.007	0.002	0.005	0.008	0.011	0.008	0.005	0.002	0.004	0.005
532100	Automotive equipment rental and leasing	Automotive equipment rental and leasing	0	0.00055976	0	0.005	0.003	0.007	0.003	0	0.006	0.005	0.002	0.002	0.001	0	0	0.001	0	0	0	0	0	0.001	0.001	0.001	0	0	0	0	0.001	0	0	0	0	0.001	0	0	0	0.001	0.001	0.001	0.001	0.001	0.001	0.001	0.004	0.003	0.002
532400	Commercial/industrial machinery and equipment rental and leasing	Commercial and industrial machinery and equipment rental and leasing	0.005	0.000130935	0.001	0.005	0.006	0.007	0.004	0.01	0.007	0.006	0.002	0.002	0.001	0.006	0	0.003	0.009	0.011	0.004	0.01	0.011	0.024	0.014	0	0.001	0	0.007	0.007	0.014	0.007	0.008	0.003	0.009	0.011	0.016	0.019	0.004	0.019	0.001	0.001	0.001	0.001	0.002	0.001	0.004	0.003	0.002
532A00	General and consumer goods rental	General and consumer goods rental	0	0	0	0	0	0	0	0	0	0	0	0	0	0	0	0	0	0	0	0	0	0	0	0	0	0	0	0	0	0	0	0	0	0	0	0	0	0	0	0	0	0	0	0	0.001	0	0
533000	Lessors of nonfinancial intangible assets	Lessors of nonfinancial intangible assets	0.002	0.000273736	0.002	0	0	0.001	0.001	0	0	0	0	0	0	0	0	0.001	0.003	0.007	0.003	0.005	0.004	0.007	0.012	0.001	0.001	0.001	0	0.001	0.001	0.001	0.001	0	0.001	0.003	0.001	0.003	0.001	0.001	0.001	0	0.002	0.001	0.003	0.004	0.003	0.005	0.003
541100	Legal services	Legal services	0.006	0.000596051	0.001	0.001	0.001	0.002	0.001	0	0.001	0.001	0.001	0.002	0.001	0.001	0.001	0.004	0.01	0.006	0.014	0.006	0.007	0.028	0.011	0.008	0.009	0.005	0.005	0.005	0.005	0.004	0.004	0.002	0.005	0.01	0.007	0.005	0.003	0.006	0.003	0.002	0.003	0.003	0.008	0.003	0.002	0.004	0.003
541511	Custom computer programming services	Custom computer programming services	0.007	0	0	0	0	0	0	0	0	0	0	0	0	0	0	0	0.005	0	0.001	0	0	0.002	0.001	0	0	0	0	0	0	0	0	0	0	0	0	0	0	0	0	0	0	0	0	0	0	0	0
541512	Computer systems design services	Computer systems design services	0.001	0.00020536	0.001	0	0.001	0.001	0.001	0	0	0	0	0	0	0.001	0.001	0.001	0.001	0	0	0	0.001	0.001	0	0.001	0.003	0.007	0.002	0.002	0.002	0.001	0.001	0.001	0.001	0.003	0.002	0.001	0.001	0.002	0.002	0.001	0.002	0.002	0.002	0.002	0.002	0.002	0.002
54151A	Other computer related services	Other computer related services, including facilities management	0	0	0	0	0.001	0.001	0.001	0.001	0	0	0	0	0	0.001	0	0.001	0	0	0	0	0	0	0	0.001	0.005	0.002	0.002	0.002	0.002	0.001	0.002	0.001	0.001	0.003	0.002	0.001	0.001	0.002	0.001	0	0	0	0	0	0	0.001	0.001
541200	Accounting, tax preparation, bookkeeping, payroll services	Accounting, tax preparation, bookkeeping, and payroll services	0.001	0.000601722	0.001	0.003	0.002	0.003	0.002	0.002	0.002	0.006	0.001	0.003	0.001	0.001	0.004	0.003	0.003	0.003	0.004	0.005	0.005	0.003	0.006	0.002	0.009	0.007	0.003	0.003	0.003	0.003	0.003	0.001	0.002	0.005	0.004	0.002	0.002	0.003	0.004	0.002	0.003	0.004	0.002	0.003	0.002	0.004	0.004
541300	Architectural, engineering, and related services	Architectural, engineering, and related services	0.012	0.000483139	0.002	0	0	0	0	0	0	0	0	0	0	0.005	0.002	0.015	0.008	0.011	0.008	0.042	0.023	0.014	0.057	0.003	0.01	0.029	0.014	0.018	0.023	0.023	0.025	0.011	0.029	0.013	0.029	0.038	0.02	0.023	0.004	0.007	0.006	0.013	0.012	0.005	0.012	0.004	0.003
541610	Management consulting services	Management consulting services	0	0.00538139	0	0	0	0	0	0	0	0	0	0	0	0	0	0.001	0.001	0	0.001	0.001	0.001	0.002	0.001	0	0.002	0.003	0.002	0.001	0.001	0.002	0.001	0.001	0.001	0.001	0.002	0.001	0	0.001	0.001	0.001	0.001	0.001	0.003	0.001	0.001	0.001	0.003
5416A0	Environmental and other technical consulting	Environmental and other technical consulting services	0	0.00194017	0	0	0	0	0	0	0	0	0	0	0	0	0.001	0	0	0	0	0	0	0.001	0	0	0.001	0.001	0	0	0	0	0	0	0	0	0.001	0	0	0	0	0	0	0	0	0	0	0	0.001
541700	Scientific research and development	Scientific research and development services	0	0	0	0	0	0	0	0	0	0	0	0	0	0	0	0	0	0	0	0	0	0	0	0.001	0.001	0	0	0	0	0	0	0	0	0	0	0	0	0	0	0	0	0	0	0	0	0	0
541800	Advertising, public relations, and related services	Advertising, public relations, and related services	0	0	0.001	0	0	0	0	0	0	0	0	0	0	0	0.001	0.001	0.001	0	0	0.001	0.001	0.001	0.001	0.003	0.003	0.004	0.004	0.002	0.004	0.003	0.004	0.001	0.002	0.003	0.004	0.002	0.002	0.001	0.002	0.002	0.004	0.005	0.005	0.002	0.001	0.002	0.007
541400	Specialized design services	Specialized design services	0	0.000170564	0.001	0	0	0	0	0	0	0	0	0	0	0	0	0	0	0	0	0	0	0	0	0	0.001	0.004	0	0	0	0	0.001	0	0	0.001	0.001	0	0	0	0	0	0.001	0.001	0	0.001	0.003	0	0
541920	Photographic services	Photographic services	0	0	0	0	0	0	0	0	0	0	0	0	0	0	0	0	0	0	0	0	0	0	0	0	0	0	0	0	0	0	0	0	0	0	0	0	0	0	0	0	0	0	0	0	0	0	0
541940	Veterinary services	Veterinary services	0	0	0	0	0	0	0	0	0	0.001	0	0.009	0.002	0	0.009	0	0	0	0	0	0	0	0	0	0	0	0	0	0	0	0	0	0	0	0	0	0	0	0	0	0	0	0	0	0	0	0
5419A0	Other misc. professional, scientific, technical services	All other miscellaneous professional, scientific, and technical services	0	0.000394762	0.003	0	0.001	0	0	0	0.001	0	0	0	0	0	0.001	0	0.003	0.001	0.001	0.001	0.001	0.002	0.002	0.01	0.005	0.002	0.001	0.001	0	0	0.001	0	0.001	0.002	0.001	0.001	0.001	0.001	0.001	0.001	0.001	0.002	0.004	0.008	0.005	0.009	0.005
550000	Management of companies and enterprises	Management of companies and enterprises	0.014	0.00112263	0.003	0	0	0	0	0	0	0	0	0	0	0	0	0.001	0.038	0.026	0.017	0.04	0.034	0.026	0.02	0	0	0	0.003	0.003	0	0.001	0.007	0.002	0.008	0.005	0.005	0.007	0.005	0.004	0.009	0.011	0.008	0.011	0.02	0.018	0.013	0.017	0.013
561300	Employment services	Employment services	0	0.00139939	0.003	0	0	0	0	0	0	0	0	0	0	0	0	0	0	0	0	0	0	0	0.002	0.019	0.011	0.003	0.004	0.001	0.001	0.001	0.001	0.001	0.002	0.003	0.003	0.003	0.001	0.001	0	0	0.001	0.002	0.004	0.002	0.01	0	0
561700	Services to buildings and dwellings	Services to buildings and dwellings	0.004	0.00213737	0.002	0.001	0.002	0.003	0.002	0.001	0.001	0.001	0.001	0.001	0.001	0.001	0.001	0.002	0.002	0.003	0.006	0.006	0.006	0.008	0.006	0.001	0.005	0.003	0.002	0.002	0.002	0.002	0.002	0.001	0.004	0.003	0.004	0.003	0.001	0.002	0.005	0.004	0.003	0.003	0.006	0.007	0.01	0.007	0.006
561100	Office administrative services	Office administrative services	0	0	0	0	0	0	0	0	0	0	0	0	0	0	0	0	0	0	0	0	0	0	0	0	0	0.001	0.001	0	0	0	0.001	0	0.001	0.001	0.001	0.001	0	0	0	0	0	0	0	0	0	0	0
561200	Facilities support services	Facilities support services	0	0.000120163	0.001	0	0	0	0	0	0	0	0	0	0	0	0	0	0	0	0	0	0	0	0	0	0	0.001	0	0	0	0	0	0	0	0	0	0	0	0	0	0	0	0	0	0	0.003	0	0
561400	Business support services	Business support services	0	0.000529798	0.002	0	0	0	0	0	0	0	0	0	0	0	0	0	0	0	0	0.001	0	0	0.002	0.001	0.002	0.005	0.001	0	0	0.001	0.001	0	0.001	0.001	0.001	0	0.001	0.001	0.001	0	0.001	0.001	0	0.001	0.006	0.001	0.001
561500	Travel arrangement and reservation services	Travel arrangement and reservation services	0	0	0	0	0	0	0	0	0	0	0	0	0	0	0	0	0	0	0	0.002	0	0	0.001	0.001	0.001	0.001	0	0	0	0	0	0	0	0	0	0	0	0	0	0	0	0	0	0	0	0	0
561600	Investigation and security services	Investigation and security services	0	0.000128126	0.002	0	0	0	0	0	0	0	0	0	0	0	0	0	0.001	0	0	0	0	0.001	0.001	0	0.001	0.002	0.001	0	0	0.001	0.001	0	0	0.001	0.001	0	0	0.001	0	0	0	0.001	0	0.001	0.006	0	0
561900	Other support services	Other support services	0	0.00020299	0.002	0	0	0	0	0	0	0	0	0	0	0	0	0	0	0	0	0	0	0.001	0	0.001	0.001	0.002	0	0	0	0	0	0	0	0.001	0	0	0	0	0.001	0	0.006	0.001	0	0.001	0.006	0	0
562000	Waste and remediation	Waste management and remediation services	0.002	0.000523268	0.001	0.001	0.001	0	0	0	0	0.001	0.001	0.001	0	0.001	0.001	0.001	0.004	0.003	0.002	0.005	0.003	0.003	0.004	0.003	0.003	0.009	0.002	0.002	0.003	0.003	0.002	0.001	0.002	0.002	0.003	0.001	0.002	0.002	0.002	0.001	0.002	0.001	0.003	0.004	0.002	0.002	0.002
611100	Elementary and secondary schools	Elementary and secondary schools	0	0	0	0	0	0	0	0	0	0	0	0	0	0	0	0	0	0	0	0	0	0	0	0	0	0	0	0	0	0	0	0	0	0	0	0	0	0	0	0	0	0	0	0	0	0	0
611A00	Colleges, universities, prof. schools	Junior colleges, colleges, universities, and professional schools	0	0	0	0	0	0	0	0	0	0	0	0	0	0	0	0	0	0	0	0	0	0	0	0	0.001	0	0	0.001	0	0	0	0	0	0	0	0	0	0	0	0	0	0	0	0	0	0	0
611B00	Other educational services	Other educational services	0	0	0	0	0	0	0	0	0	0	0	0	0	0	0	0	0	0	0	0	0	0	0	0	0	0	0	0.001	0	0	0	0	0	0	0	0	0	0	0	0	0	0	0	0	0	0	0
621100	Offices of physicians	Offices of physicians	0	0	0	0	0	0	0	0	0	0	0	0	0	0	0	0	0	0	0	0	0	0	0	0	0	0	0	0	0	0	0	0	0	0	0	0	0	0	0	0	0	0	0	0	0	0	0
621200	Offices of dentists	Offices of dentists	0	0	0	0	0	0	0	0	0	0	0	0	0	0	0	0	0	0	0	0	0	0	0	0	0	0	0	0	0	0	0	0	0	0	0	0	0	0	0	0	0	0	0	0	0	0	0
621300	Offices of other health practitioners	Offices of other health practitioners	0	0	0	0	0	0	0	0	0	0	0	0	0	0	0	0	0	0	0	0	0	0	0	0	0	0	0	0	0	0	0	0	0	0	0	0	0	0	0	0	0	0	0	0	0	0	0
621400	Outpatient care centers	Outpatient care centers	0	0	0	0	0	0	0	0	0	0	0	0	0	0	0	0	0	0	0	0	0	0	0	0	0	0	0	0	0	0	0	0	0	0	0	0	0	0	0	0	0	0	0	0	0	0	0
621500	Medical and diagnostic laboratories	Medical and diagnostic laboratories	0	0	0	0	0	0	0	0	0	0	0	0	0	0	0	0	0	0	0	0	0	0	0	0	0	0	0	0	0	0	0	0	0	0	0	0	0	0	0	0	0	0	0	0	0	0	0
621600	Home health care services	Home health care services	0	0	0	0	0	0	0	0	0	0	0	0	0	0	0	0	0	0	0	0	0	0	0	0	0	0	0	0	0	0	0	0	0	0	0	0	0	0	0	0	0	0	0	0	0	0	0
621900	Other ambulatory health care services	Other ambulatory health care services	0	0	0	0	0	0	0	0	0	0	0	0	0	0	0	0	0	0	0	0	0	0	0	0	0	0	0	0	0	0	0	0	0	0	0	0	0	0	0	0	0	0	0	0	0	0	0
622000	Hospitals	Hospitals	0	0	0	0	0	0	0	0	0	0	0	0	0	0	0	0	0	0	0	0	0	0	0	0	0	0	0	0	0	0	0	0	0	0	0	0	0	0	0	0	0	0	0	0	0	0	0
623A00	Nursing and community care facilities	Nursing and community care facilities	0	0	0	0	0	0	0	0	0	0	0	0	0	0	0	0	0	0	0	0	0	0	0	0	0	0	0	0	0	0	0	0	0	0	0	0	0	0	0	0	0	0	0	0	0	0	0
623B00	Residential care (mental health, substance abuse, other)	Residential mental health, substance abuse, and other residential care facilities	0	0	0	0	0	0	0	0	0	0	0	0	0	0	0	0	0	0	0	0	0	0	0	0	0	0	0	0	0	0	0	0	0	0	0	0	0	0	0	0	0	0	0	0	0	0	0
624100	Individual and family services	Individual and family services	0	0	0	0	0	0	0	0	0	0	0	0	0	0	0	0	0	0	0	0	0	0	0	0	0	0	0	0	0	0	0	0	0	0	0	0	0	0	0	0	0	0	0	0	0	0	0
624400	Child day care services	Child day care services	0	0	0	0	0	0	0	0	0	0	0	0	0	0	0	0	0	0	0	0	0	0	0	0	0	0	0	0	0	0	0	0	0	0	0	0	0	0	0	0	0	0	0	0	0	0	0
624A00	Community food, housing, relief, rehab services	Community food, housing, and other relief services, including rehabilitation services	0	0	0	0	0	0	0	0	0	0	0	0	0	0	0	0	0	0	0	0	0	0	0	0	0	0	0	0	0	0	0	0	0	0	0	0	0	0	0	0	0	0	0	0	0	0	0
711100	Performing arts companies	Performing arts companies	0	0	0	0	0	0	0	0	0	0	0	0	0	0	0	0	0	0	0	0	0	0	0	0	0	0	0	0	0	0	0	0	0	0	0	0	0	0	0	0	0	0	0	0	0	0	0
711200	Spectator sports	Spectator sports	0	0	0	0	0	0	0	0	0	0	0	0	0	0	0	0	0	0	0	0	0	0	0	0	0	0	0	0	0	0	0	0	0	0	0	0	0	0	0	0	0	0	0	0	0	0	0
711500	Independent artists, writers, and performers	Independent artists, writers, and performers	0	0	0	0	0	0	0	0	0	0	0	0	0	0	0	0	0	0	0	0	0	0	0	0	0	0	0	0	0	0	0	0	0	0	0	0	0	0	0	0	0	0	0	0	0	0	0
711A00	Promoters/agents of performing arts, sports, public figures	Promoters of performing arts and sports and agents for public figures	0	0	0	0	0	0	0	0	0	0	0	0	0	0	0	0	0	0	0	0	0	0	0	0	0	0	0	0	0	0	0	0	0	0	0	0	0	0	0	0	0	0	0	0	0	0	0
712000	Museums, historical sites, zoos, and parks	Museums, historical sites, zoos, and parks	0	0	0	0	0	0	0	0	0	0	0	0	0	0	0	0	0	0	0	0	0	0	0	0	0	0	0	0	0	0	0	0	0	0	0	0	0	0	0	0	0	0	0	0	0	0	0
713100	Amusement parks and arcades	Amusement parks and arcades	0	0	0	0	0	0	0	0	0	0	0	0	0	0	0	0	0	0	0	0	0	0	0	0	0	0	0	0	0	0	0	0	0	0	0	0	0	0	0	0	0	0	0	0	0	0	0
713200	Gambling industries (not casino hotels)	Gambling industries, except casino hotels	0	0	0	0	0	0	0	0	0	0	0	0	0	0	0	0	0	0	0	0	0	0	0	0	0	0.001	0	0	0	0	0	0	0	0	0	0	0	0	0	0	0	0	0	0	0	0	0
713900	Other amusement and recreation industries	Other amusement and recreation industries	0	0	0	0	0	0	0	0	0	0	0	0	0	0	0	0	0	0	0	0	0	0	0	0	0	0	0	0	0	0	0	0	0	0	0	0	0	0	0	0	0	0	0	0	0	0	0
721000	Accommodation	Accommodation	0	0	0	0	0	0	0	0	0	0	0	0	0	0	0	0	0	0	0	0.001	0	0	0.002	0.002	0.002	0.001	0	0	0.002	0.001	0	0	0	0	0	0	0	0	0.001	0.001	0.002	0.002	0.001	0.002	0.001	0.003	0.003
722110	Full-service restaurants	Full service restaurants	0.001	0	0	0.001	0.001	0.001	0.001	0.001	0.001	0.001	0.001	0.001	0	0.001	0	0	0	0	0.001	0	0	0	0.001	0.003	0.002	0.001	0	0	0.001	0	0	0	0	0	0	0	0	0	0.001	0.001	0.001	0.001	0.001	0.001	0.001	0.002	0.002
722211	Limited-service restaurants	Limited service restaurants	0.001	0	0	0	0	0	0	0	0	0	0	0	0	0.001	0	0	0	0	0	0	0	0	0.004	0	0	0	0	0	0	0	0	0	0	0	0	0	0	0	0.001	0.001	0.001	0.001	0.001	0.001	0.001	0.002	0.001
722A00	All other food and drinking places	All other food and drinking places	0	0	0	0	0	0	0	0	0	0	0	0	0	0	0	0.001	0	0	0	0	0	0	0	0	0	0	0	0	0	0	0	0	0	0	0	0	0	0	0	0	0	0	0	0	0	0	0
811100	Automotive repair/maintenance	Automotive repair and maintenance	0.001	0.000804393	0.001	0.001	0.001	0	0	0	0	0.001	0	0	0	0.005	0	0	0	0	0	0	0.001	0.001	0.001	0	0	0	0.001	0.001	0.002	0.001	0.001	0	0.001	0.001	0.002	0.002	0.001	0.002	0.001	0.001	0.001	0.001	0.002	0.002	0.004	0.002	0.002
811200	Electronic & precision equip repair/maintenance	Electronic and precision equipment repair and maintenance	0	0	0	0	0	0	0	0	0	0	0	0	0	0.003	0	0	0	0	0	0.001	0.001	0.003	0.003	0	0.001	0.002	0.001	0.001	0.001	0.001	0.001	0	0.001	0.001	0.002	0.001	0	0.002	0.001	0	0	0	0.001	0.001	0.001	0.001	0.001
811300	Commercial/industrial machinery & equip. repair/maintenance	Commercial and industrial machinery and equipment repair and maintenance	0	0.00143359	0.001	0	0	0	0	0	0	0	0	0	0	0.008	0	0	0	0	0	0	0	0	0	0	0	0.001	0.001	0.001	0.003	0.002	0.002	0.001	0.002	0.002	0.004	0.003	0.001	0.004	0.002	0.002	0.001	0.002	0.003	0.004	0.006	0.003	0.003
811400	Personal goods repair/maintenance	Personal and household goods repair and maintenance	0	0	0	0	0	0	0	0	0	0	0	0	0	0.001	0	0	0	0	0	0	0	0.001	0	0.001	0.001	0.004	0	0	0	0	0	0	0	0	0.001	0.001	0	0.001	0	0	0	0	0	0	0.001	0	0
812100	Personal care services	Personal care services	0	0	0	0	0	0	0	0	0	0	0	0	0	0	0	0	0	0	0	0	0	0	0	0	0	0	0	0	0	0	0	0	0	0	0	0	0	0	0	0	0	0	0	0	0	0	0
812200	Death care services	Death care services	0	0	0	0	0	0	0	0	0	0	0	0	0	0	0	0	0	0	0	0	0	0	0	0	0	0	0	0	0	0	0	0	0	0	0	0	0	0	0	0	0	0	0	0	0	0	0
812300	Dry-cleaning and laundry services	Dry cleaning and laundry services	0	0	0.001	0	0	0	0	0	0	0	0	0	0	0	0	0.001	0	0	0	0	0	0	0	0	0	0	0	0	0	0	0	0	0	0	0	0	0	0	0	0	0	0	0	0.002	0	0	0
812900	Other personal services	Other personal services	0	0	0	0	0	0	0	0	0	0	0	0	0	0	0	0	0	0	0	0	0	0	0	0	0	0	0	0	0	0	0	0	0	0	0	0	0	0	0	0	0	0	0	0	0	0	0
813100	Religious organizations	Religious organizations	0	0	0	0	0	0	0	0	0	0	0	0	0	0	0	0	0	0	0	0	0	0	0	0	0	0	0	0	0	0	0	0	0	0	0	0	0	0	0	0	0	0	0	0	0	0	0
813A00	Grantmaking, giving, social advocacy organizations	Grantmaking, giving, and social advocacy organizations	0	0	0	0	0	0	0	0	0	0	0	0	0	0	0	0	0	0	0	0	0	0	0	0	0	0	0	0	0	0	0	0	0	0	0	0	0	0	0	0	0	0	0	0	0	0	0
813B00	Civic, social, professional organizations	Civic, social, professional, and similar organizations	0	0	0	0.002	0	0	0	0	0	0.001	0	0	0	0	0	0	0	0	0	0	0	0.001	0.001	0	0.001	0	0.001	0	0	0	0.001	0	0.001	0	0.001	0.001	0.001	0	0	0	0	0	0	0	0	0	0
814000	Private households	Private households	0	0	0	0	0	0	0	0	0	0	0	0	0	0	0	0	0	0	0	0	0	0	0	0	0	0	0	0	0	0	0	0	0	0	0	0	0	0	0	0	0	0	0	0	0	0	0
S00500	Federal government(defense)	Federal general government, defense	0	0	0	0	0	0	0	0	0	0	0	0	0	0	0	0	0	0	0	0	0	0	0	0	0	0	0	0	0	0	0	0	0	0	0	0	0	0	0	0	0	0	0	0	0	0	0
S00600	Federal government(nondefense)	Federal general government, nondefense	0	0	0	0	0	0	0	0	0	0	0	0	0	0	0	0	0	0	0	0	0	0	0	0	0	0	0	0	0	0	0	0	0	0	0	0	0	0	0	0	0	0	0	0	0	0	0
491000	Postal service	Postal service	0	0	0	0	0	0	0	0	0	0	0	0	0	0	0	0	0	0	0	0	0	0	0	0	0.001	0.001	0	0	0	0	0	0	0	0	0	0	0	0	0	0	0	0	0	0	0	0	0
S00102	Other federal government enterprises	Other federal government enterprises	0	0	0	0	0	0	0	0	0	0	0	0	0	0	0	0	0	0	0	0	0	0	0	0	0	0	0	0	0	0	0	0	0	0	0	0	0	0	0	0	0	0	0	0	0	0	0
GSLGE	SL govt education	State and local government educational services	0	0	0	0	0	0	0	0	0	0	0	0	0	0	0	0	0	0	0	0	0	0	0	0	0	0	0	0	0	0	0	0	0	0	0	0	0	0	0	0	0	0	0	0	0	0	0
GSLGH	SL govt hospitals and health	State and local government hospitals and health services	0	0	0	0	0	0	0	0	0	0	0	0	0	0	0	0	0	0	0	0	0	0	0	0	0	0	0	0	0	0	0	0	0	0	0	0	0	0	0	0	0	0	0	0	0	0	0
GSLGO	SL govt other services	State and local government other services	0	0	0	0	0	0	0	0	0	0	0	0	0	0	0	0	0	0	0	0	0	0	0	0	0	0	0	0	0	0	0	0	0	0	0	0	0	0	0	0	0	0	0	0	0	0	0
S00203	SL govt other enterprises	Other state and local government enterprises	0	0	0	0	0	0	0	0	0	0	0	0	0	0	0	0	0	0	0	0	0	0	0	0.006	0.001	0.005	0	0	0	0	0	0	0	0	0	0	0	0	0	0.001	0.001	0.001	0.001	0.001	0.001	0.001	0.001
S00401	Scrap	Scrap	0	0.00438973	0.018	0	0	0	0	0	0	0	0	0	0	0	0	0	0	0	0	0	0	0	0	0	0	0	0	0	0	0	0	0	0	0.001	0	0	0	0	0	0	0	0	0	0.002	0	0	0
S00402	Used and secondhand goods	Used and secondhand goods	-0.002	0	0	0	0	0	0	-0.003	0	0	0	0	0	0	0.002	0	0	0	0	0	0	0.014	0.001	0.008	0.001	0.01	0	0	0	0	0	0	0	0	0	0.01	0.004	0	0	0	0	0	0	0	0	0	0
S00300	Noncomparable imports	Noncomparable imports	0.001	0.00282053	0.003	0.003	0.003	0	0	0	0	0.003	0.003	0.003	0.002	0.001	0	0.003	0.003	0	0.001	0	0.001	0.003	0.003	0.002	0.001	0	0.001	0	0	0	0.003	0.003	0.002	0.001	0.002	0.003	0.003	0.002	0.003	0.002	0.003	0.002	0.003	0.003	0.003	0	0.003
S00900	RoW adjustment	Rest of the world adjustment	0	0	0	0	0	0	0	0	0	0	0	0	0	0	0	0	0	0	0	0	0	0	0	0	0	0	0	0	0	0	0	0	0	0	0	0	0	0	0	0	0	0	0	0	0	0	0
910010	Residential natural gas	Residential natural gas	0	0	0	0	0	0	0	0	0	0	0	0	0	0	0	0	0	0	0	0	0	0	0	0	0	0	0	0	0	0	0	0	0	0	0	0	0	0	0	0	0	0	0	0	0	0	0
910020	Residential petroleum fuels	Residential petroleum fuels	0	0	0	0	0	0	0	0	0	0	0	0	0	0	0	0	0	0	0	0	0	0	0	0	0	0	0	0	0	0	0	0	0	0	0	0	0	0	0	0	0	0	0	0	0	0	0
920010	Personal transport fuels	Personal transport fuels	0	0	0	0	0	0	0	0	0	0	0	0	0	0	0	0	0	0	0	0	0	0	0	0	0	0	0	0	0	0	0	0	0	0	0	0	0	0	0	0	0	0	0	0	0	0	0
[truncated: 364 more columns]

## Sheet: 2012USEEIO_ymatrix 
Sector code	Abbreviated sector name	Unit: million USD	Personal consumption expenditures	Nonresidential private fixed investment in structures	Nonresidential private fixed investment in equipment	Nonresidential private fixed investment in intellectual property products	Residential private fixed investment	Change in private inventories	Exports of goods and services	Imports of goods and services	Federal Government defense Consumption expenditures	Federal national defense Gross investment in structures	Federal national defense Gross investment in equipment	Federal national defense Gross investment in intellectual property products	Federal Government nondefense Consumption expenditures	Federal nondefense Gross investment in structures	Federal nondefense Gross investment in equipment	Federal nondefense Gross investment in intellectual property products	State and local government consumption expenditures	State and local Gross investment in structures	State and local Gross investment in equipment	State and local Gross investment in intellectual property products	Index
212230	Copper, nickel, lead, zinc mining	Copper, nickel, lead, and zinc mining	0	0	0	0	0	213	3228	-143	0	0	0	0	0	0	0	0	0	0	0	0	16
331411	Primary smelting and refining of Cu	Primary smelting and refining of copper	0	0	0	0	0	94.125	727.657	-6433.25	0	0	0	0	0	0	0	0	0	0	0	0	57
331420	Copper rolling, drawing, extruding and alloying	Copper rolling, drawing, extruding and alloying	0	0	0	0	0	355	2982	-3924	0	0	0	0	0	0	0	0	0	0	0	0	58
1111A0	Oilseeds	Oilseed farming	0	0	0	0	0	-3562	22280	-948	0	0	0	0	0	0	0	0	0	0	0	0	1
1111B0	Grains	Grain farming	2183	0	0	0	0	-7464	16475	-2526	0	0	0	0	0	0	0	0	0	0	0	0	2
111200	Vegetables	Vegetable and melon farming	17374	0	0	0	0	-2723	2221	-6126	0	0	0	0	0	0	0	0	0	0	0	0	3
111300	Fruit and tree nuts	Fruit and tree nut farming	19496	0	0	0	0	-2076	5726	-14260	0	0	0	0	0	0	0	0	0	0	0	0	4
111400	Greenhouse, nursery, floriculture	Greenhouse, nursery, and floriculture production	9953	0	0	0	0	52	681	-2248	0	0	0	0	0	0	0	0	0	0	0	0	5
111900	Other crops	Other crop farming	3395	0	0	0	0	-2417	6487	-1577	0	0	0	0	0	0	0	0	0	0	0	0	6
112120	Dairy cattle and milk	Dairy cattle and milk production	130	0	0	0	0	8	115	-6	0	0	0	0	0	0	0	0	0	0	0	0	7
1121A0	Beef cattle farming	Beef cattle ranching and farming, including feedlots and dual purpose ranching and farming	77	0	0	0	0	161	320	-1870	0	0	0	0	0	0	0	0	0	0	0	0	8
112300	Poultry and eggs	Poultry and egg production	4952	0	0	0	0	-223	617	-72	0	0	0	0	0	0	0	0	0	0	0	0	9
112A00	Animals except cattle, poultry and eggs	Animal production, except cattle and poultry and eggs	7918	0	0	0	0	177	1363	-2919	0	0	0	0	0	0	0	0	0	0	0	0	10
113000	Forestry and logging	Forestry and logging	0	0	0	0	0	615	1927	-4282	0	0	0	0	0	0	0	0	0	0	0	0	11
114000	Fishing, hunting and trapping	Fishing, hunting and trapping	5542	0	0	0	0	-15	4274	-11894	0	0	0	0	0	0	0	0	0	0	0	0	12
115000	Support for agriculture and forestry	Support activities for agriculture and forestry	273	0	0	0	0	0	37	-98	0	0	0	0	0	0	0	0	0	0	0	0	13
211000	Oil and gas extraction	Oil and gas extraction	0	0	0	0	0	-1570	9169	-337672	0	0	0	0	0	0	0	0	0	0	0	0	14
212100	Coal mining	Coal mining	72	0	0	0	0	-181	10053	-793	0	0	0	0	0	0	0	0	0	0	0	0	15
2122A0	Iron, gold, silver, and other mining	Iron, gold, silver, and other metal ore mining	0	0	264	0	0	102	2170	8348	0	0	0	0	0	0	0	0	0	0	0	0	17
212310	Stone mining/quarrying	Stone mining and quarrying	0	0	0	0	0	450	82	-259	0	0	0	0	0	0	0	0	0	0	0	0	18
2123A0	Other nonmetallic mineral mining	Other nonmetallic mineral mining and quarrying	64	0	0	0	0	1540	1207	-2116	0	0	0	0	0	0	0	0	0	0	0	0	19
213111	Drilling oil & gas wells	Drilling oil and gas wells	0	47549	0	0	0	4	0	0	0	0	0	0	0	0	0	0	0	0	0	0	20
21311A	Other support activities for mining	Other support activities for mining	0	105363	3775	0	0	6	3367	-1470	0	0	0	0	0	0	0	0	0	0	0	0	21
221100	Electricity	Electric power generation, transmission, and distribution	163246	0	0	0	0	0	2247	-2115	0	0	0	0	0	0	0	0	0	0	0	0	22
221200	Natural gas distribution	Natural gas distribution	0	0	0	0	0	0	420	0	0	0	0	0	0	0	0	0	0	0	0	0	23
221300	Water, sewage and other systems	Water, sewage and other systems	34832	0	0	0	0	0	582	0	0	0	0	0	0	0	0	0	0	0	0	0	24
233210	Health care structures	Health care structures	0	35375	0	0	0	0	0	0	0	188	0	0	0	3286	0	0	0	7304	0	0	25
233262	Educational structures	Educational and vocational structures	0	16160	0	0	0	0	0	0	0	675	0	0	0	1252	0	0	0	63478	0	0	26
230301	Nonres. maintenance and repair	Nonresidential maintenance and repair	0	0	0	0	0	0	83	0	0	0	0	0	0	0	0	0	0	0	0	0	27
230302	Res. maintenance and repair	Residential maintenance and repair	0	0	0	0	0	0	16	0	0	0	0	0	0	0	0	0	0	0	0	0	28
2332A0	Office and commercial structures	Office and commercial structures	0	68109	0	0	0	0	0	0	0	1593	0	0	0	3440	0	0	0	7747	0	0	29
233412	Multifamily residential structures	Multifamily residential structures	0	0	0	0	22510	0	0	0	0	1148	0	0	0	0	0	0	0	4082	0	0	30
2334A0	Other residential structures	Other residential structures	0	0	0	0	159222	0	0	0	0	140	0	0	0	0	0	0	0	4601	0	0	31
233230	Manufacturing structures	Manufacturing structures	0	46774	0	0	0	0	0	0	0	2	0	0	0	1181	0	0	0	860	0	0	32
2332D0	Other nonresidential structures	Other nonresidential structures	0	32965	0	0	0	0	0	0	0	2801	0	0	0	3543	0	0	0	54398	0	0	33
233240	Power/communication structures	Power and communication structures	0	102355	0	0	0	0	0	0	0	747	0	0	0	308	0	0	0	10161	0	0	34
233411	Single-family residential structures	Single family residential structures	0	0	0	0	132015	0	0	0	0	215	0	0	0	0	0	0	0	765	0	0	35
2332C0	Transport struc., highways, streets	Transportation structures and highways and streets	0	11172	0	0	0	0	0	0	0	598	0	0	0	1833	0	0	0	108434	0	0	36
321100	Sawmills and wood preservation	Sawmills and wood preservation	0	0	0	0	0	406	2576	-4342	0	0	0	0	0	0	0	0	0	0	0	0	37
321200	Veneer, plywood, engineered wood	Veneer, plywood, and engineered wood product manufacturing	0	0	0	0	0	277	1190	-4578	0	0	0	0	0	0	0	0	0	0	0	0	38
321910	Millwork	Millwork	0	0	0	0	0	290	436	-1827	0	0	0	0	0	0	0	0	0	0	0	0	39
3219A0	All other wood products	All other wood product manufacturing	3943	327	0	0	2974	246	713	-2977	0	0	0	0	0	0	79	0	0	0	0	0	40
327100	Clay product and refractories	Clay product and refractory manufacturing	1964	0	0	0	0	233	1357	-6225	0	0	0	0	0	0	0	0	0	0	0	0	41
327200	Glass and glass products	Glass and glass product manufacturing	2844	0	0	0	0	568	3662	-6426	0	0	0	0	0	0	0	0	0	0	0	0	42
327310	Cement manufacturing	Cement manufacturing	0	0	0	0	0	127	174	-576	0	0	0	0	0	0	0	0	0	0	0	0	43
327320	Ready-mix concrete	Ready mix concrete manufacturing	0	0	0	0	0	295	59	0	0	0	0	0	0	0	0	0	0	0	0	0	44
327330	Concrete pipe, brick, and blocks	Concrete pipe, brick, and block manufacturing	0	0	0	0	0	83	54	-32	0	0	0	0	0	0	0	0	0	0	0	0	45
327390	Other concrete products	Other concrete product manufacturing	22	0	0	0	0	329	192	-987	0	0	0	0	0	0	0	0	0	0	0	0	46
327400	Lime and gypsum products	Lime and gypsum product manufacturing	14	0	0	0	0	15	214	-115	0	0	0	0	0	0	0	0	0	0	0	0	47
327910	Abrasive products	Abrasive product manufacturing	177	0	0	0	0	101	1194	-1999	0	0	0	0	0	0	0	0	0	0	0	0	48
327991	Cut stone and stone products	Cut stone and stone product manufacturing	2847	0	0	0	0	136	75	-2633	0	0	0	0	0	0	0	0	0	0	0	0	49
327992	Ground/treated mineral & earth	Ground or treated mineral and earth manufacturing	240	0	0	0	0	101	197	-447	0	0	0	0	0	0	0	0	0	0	0	0	50
327993	Mineral wool manufacturing	Mineral wool manufacturing	0	0	0	0	0	84	751	-570	0	0	0	0	0	0	0	0	0	0	0	0	51
327999	Misc. nonmetallic mineral products	Miscellaneous nonmetallic mineral products	0	0	0	0	0	103	459	-531	0	0	0	0	0	0	0	0	0	0	0	0	52
331110	Iron, steel, & ferroalloys	Iron and steel mills and ferroalloy manufacturing	0	0	0	0	0	1795	15123	-38944	0	0	0	0	0	0	0	0	0	0	0	0	53
331200	Steel product manufacturing from purchased steel	Steel product manufacturing from purchased steel	386	0	0	0	0	179	893	-4206	0	0	0	0	0	0	0	0	0	0	0	0	54
331313	Alumina refining, primary aluminum prod.	Alumina refining and primary aluminum production	0	0	0	0	0	215	934	-6635	0	0	0	0	0	0	0	0	0	0	0	0	55
33131B	Aluminum product manuf. from purchased aluminum	Aluminum product manufacturing from purchased aluminum	0	0	0	0	0	282	4683	-4335	0	0	0	0	0	0	0	0	0	0	0	0	56
331419	Primary smelting and refining of non-Fe, non-Al, non-Cu metal	Primary smelting and refining of nonferrous metal, except copper and aluminum	0	0	0	0	0	407.875	4698.34	-15370.7	0	0	0	0	0	0	0	0	0	0	0	0	57
331490	Non-Fe metal (non Cu, Al) rolling, drawing, extruding, alloying	Nonferrous metal, except copper and aluminum, rolling, drawing, extruding and alloying	26	0	0	0	0	391	4614	-3687	0	0	0	0	0	0	0	0	0	0	0	0	59
331510	Ferrous metal foundries	Ferrous metal foundries	0	0	0	0	0	271	1170	-1095	0	0	0	0	0	0	0	0	0	0	0	0	60
331520	Nonferrous metal foundries	Nonferrous metal foundries	35	0	0	0	0	186	65	-102	0	0	0	0	0	0	0	0	0	0	0	0	61
332114	Custom roll forming	Custom roll forming	0	0	0	0	0	115	35	0	0	0	0	0	0	0	0	0	0	0	0	0	62
33211A	All other forging, stamping, and sintering	All other forging, stamping, and sintering	0	0	0	0	0	182	15	0	0	0	0	0	0	0	0	0	0	0	0	0	63
332119	Crown & closure manufacturing, metal stamping (non-auto)	Metal crown, closure, and other metal stamping, except automotive	479	0	0	0	0	145	525	-501	0	0	0	0	0	0	0	0	0	0	0	0	64
332200	Cutlery and handtools	Cutlery and handtool manufacturing	5778	0	122	0	0	268	1697	-6779	0	0	3	0	0	0	3	0	0	0	16	0	65
332310	Plate work and fabricated structural products	Plate work and fabricated structural product manufacturing	93	0	239	0	0	559	1993	-3397	0	0	0	0	0	0	5	0	0	0	0	0	66
332320	Ornamental/architectural metal products	Ornamental and architectural metal products manufacturing	0	0	358	0	0	539	952	-941	0	0	0	0	0	0	0	0	0	0	0	0	67
332410	Power boiler and heat exchangers	Power boiler and heat exchanger manufacturing	0	0	3289	0	0	223	1580	-1531	0	0	0	0	0	0	82	0	0	0	0	0	68
332420	Metal tanks (heavy gauge)	Metal tank, heavy gauge, manufacturing	0	0	4194	0	0	87	1217	-1236	0	0	0	0	0	0	0	0	0	0	1	0	69
332430	Metal can, box, other light-gauge metal containers	Metal can, box, and other metal container, light gauge, manufacturing	127	0	238	0	0	152	819	-835	0	0	2	0	0	0	26	0	0	0	20	0	70
332500	Hardware manufacturing	Hardware manufacturing	621	0	199	0	0	192	1565	-6262	0	0	0	0	0	0	0	0	0	0	0	0	71
332600	Spring and wire products	Spring and wire product manufacturing	83	0	0	0	0	89	787	-1539	0	0	0	0	0	0	0	0	0	0	0	0	72
332710	Machine shops	Machine shops	0	0	0	0	0	395	224	0	0	0	0	0	0	0	909	0	0	0	0	0	73
332720	Turned product and screw, nut, and bolts	Turned product and screw, nut, and bolt manufacturing	235	0	0	0	0	426	2390	-4808	0	0	0	0	0	0	0	0	0	0	0	0	74
332800	Coating, engraving, heat treating, allied activities	Coating, engraving, heat treating and allied activities	0	0	0	0	0	103	114	0	0	0	0	0	0	0	0	0	0	0	0	0	75
332913	Plumbing fixture fitting & trims	Plumbing fixture fitting and trim manufacturing	0	0	0	0	0	85	226	-1003	0	0	0	0	0	0	0	0	0	0	0	0	76
33291A	Non-plumbing valve and fittings	Valve and fittings other than plumbing	0	0	2766	0	0	267	8315	-14743	0	0	248	0	0	0	1	0	0	0	128	0	77
332991	Ball and roller bearings	Ball and roller bearing manufacturing	0	0	0	0	0	35	1732	-3384	0	0	0	0	0	0	0	0	0	0	0	0	78
332996	Fabricated pipe and pipe fittings	Fabricated pipe and pipe fitting manufacturing	0	0	855	0	0	90	62	0	0	0	1	0	0	0	0	0	0	0	5	0	79
33299A	Ammunition, arms, ordnance, accessories	Ammunition, arms, ordnance, and accessories manufacturing	5636	0	0	0	0	250	2298	-2752	0	0	1862	0	0	0	0	0	0	0	0	0	80
332999	Other fabricated metals	Other fabricated metal manufacturing	1670	0	471	0	0	379	5207	-8378	0	0	3	0	0	0	265	0	0	0	603	0	81
333111	Farm machinery and equipment	Farm machinery and equipment manufacturing	0	0	29178	0	0	778	8317	-9705	0	0	1	0	0	0	174	0	0	0	185	0	82
333112	Lawn and garden equipment	Lawn and garden equipment manufacturing	656	0	4906	0	0	175	126	-77	0	0	2	0	0	0	1	0	0	0	81	0	83
333120	Construction machinery	Construction machinery manufacturing	0	0	27450	0	0	1266	17899	-15199	0	0	86	0	0	0	1	0	0	0	1828	0	84
333130	Mining, oil and gas field machinery	Mining and oil and gas field machinery manufacturing	0	0	21119	0	0	567	8772	-2995	0	0	0	0	0	0	0	0	0	0	0	0	85
333242	Semiconductor machinery	Semiconductor machinery manufacturing	0	0	6362	0	0	91	6614	-4781	0	0	0	0	0	0	0	0	0	0	0	0	86
33329A	Other industrial machinery	Other industrial machinery manufacturing	141	0	18119	0	0	294	9531	-12655	0	0	16	0	0	0	31	0	0	0	169	0	87
333314	Optical instrument and lenses	Optical instrument and lens manufacturing	33	0	3663	0	0	84	2980	-4872	0	0	532	0	0	0	0	0	0	0	66	0	88
333316	Photographic and photocopying equipment	Photographic and photocopying equipment manufacturing	594	0	1052	0	0	8	414	-530	0	0	3	0	0	0	1	0	0	0	93	0	89
333220	Plastics and rubber industry machinery	Plastics and rubber industry machinery manufacturing	0	0	3002.5	0	0	57.6	575.612	-1679.53	0	0	1.13964	0	0	0	1.4	0	0	0	0	0	90
33331A	Vending, commercial laundry, and other commercial and service industry machinery	Vending, commercial laundry, and other commercial and service industry machinery manufacturing	22.6163	0	7100.98	0	0	166.4	486.688	-942.405	0	0	251.86	0	0	0	1.4	0	0	0	554.66	0	90
333313	Office machinery	Office machinery manufacturing	371.384	0	1592.52	0	0	-40	573.7	-4038.06	0	0	0	0	0	0	25.2	0	0	0	926.34	0	90
333414	Heating equipment (not air furnaces)	Heating equipment, except warm air furnaces, manufacturing	1213	0	80	0	0	167	418	-954	0	0	0	0	0	0	0	0	0	0	0	0	91
333415	AC, refrigeration, and warm air heating	Air conditioning, refrigeration, and warm air heating equipment manufacturing	1208	0	7009	0	0	534	4365	-8696	0	0	230	0	0	0	0	0	0	0	118	0	92
333413	Industrial/commercial fan/blower and air purification equipment	Industrial and commercial fan and blower and air purification equipment manufacturing	0	0	2506	0	0	113	1056	-1849	0	0	0	0	0	0	0	0	0	0	2	0	93
333511	Industrial mold manufacturing	Industrial mold manufacturing	0	0	5846	0	0	57	714	-1665	0	0	0	0	0	0	0	0	0	0	0	0	94
333514	Special tool, die, jig, and fixtures	Special tool, die, jig, and fixture manufacturing	0	0	7592	0	0	110	472	-1156	0	0	0	0	0	0	0	0	0	0	0	0	95
333517	Machine tool manufacturing	Machine tool manufacturing	81	0	9412	0	0	242	2417	-7430	0	0	6	0	0	0	47	0	0	0	936	0	96
33351B	Cutting and machine tools, rolling mills, other metalworking machinery	Cutting and machine tool accessory, rolling mill, and other metalworking machinery manufacturing	0	0	2583	0	0	317	2147	-2880	0	0	0	0	0	0	0	0	0	0	0	0	97
333611	Turbine and turbine generator set units	Turbine and turbine generator set units manufacturing	0	0	10147	0	0	93	9493	-5181	0	0	66	0	0	0	182	0	0	0	114	0	98
333612	Speed changer, industrial high-speed drive, & gears	Speed changer, industrial high speed drive, and gear manufacturing	0	0	0	0	0	108	2140	-4367	0	0	0	0	0	0	0	0	0	0	0	0	99
333613	Mechanical power transmission equip.	Mechanical power transmission equipment manufacturing	0	0	0	0	0	95	1577	-2727	0	0	0	0	0	0	0	0	0	0	0	0	100
333618	Other engine equipment	Other engine equipment manufacturing	295	0	2835	0	0	382	10779	-13175	0	0	0	0	0	0	12	0	0	0	463	0	101
333912	Air and gas compressors	Air and gas compressor manufacturing	0	0	6124	0	0	85	3651	-2719	0	0	18	0	0	0	2	0	0	0	0	0	102
33391A	Pump and pumping equipment	Pump and pumping equipment manufacturing	0	0	10199	0	0	160	4515	-4717	0	0	284	0	0	0	14	0	0	0	213	0	103
333920	Material handling equipment	Material handling equipment manufacturing	0	0	20830	0	0	504	4876	-5942	0	0	67	0	0	0	23	0	0	0	445	0	104
333991	Power-driven handtools	Power driven handtool manufacturing	2114	0	2996	0	0	95	776	-3475	0	0	0	0	0	0	0	0	0	0	183	0	105
333993	Packaging machinery	Packaging machinery manufacturing	0	0	4556	0	0	95	772	-2456	0	0	0	0	0	0	2	0	0	0	0	0	106
333994	Industrial process furnace & ovens	Industrial process furnace and oven manufacturing	0	0	1402	0	0	52	1227	-688	0	0	0	0	0	0	0	0	0	0	12	0	107
33399A	Other general purpose machinery	Other general purpose machinery manufacturing	338	0	12866	0	0	260	10635	-11519	0	0	16	0	0	0	4	0	0	0	225	0	108
33399B	Fluid power process machinery	Fluid power process machinery	0	0	490	0	0	180	2606	-5327	0	0	56	0	0	0	0	0	0	0	0	0	109
334111	Electronic computers	Electronic computer manufacturing	17511	0	36048	0	0	305	5115	-57611	0	0	1023	0	0	0	836	0	0	0	3826	0	110
334112	Computer storage devices	Computer storage device manufacturing	5044	0	6687	0	0	41	2463	-7935	0	0	175	0	0	0	14	0	0	0	300	0	111
334118	Computer terminals, other peripheral equip.	Computer terminals and other computer peripheral equipment manufacturing	10747	0	11725	0	0	606	5932	-32815	0	0	141	0	0	0	71	0	0	0	1793	0	112
334210	Telephone apparatus	Telephone apparatus manufacturing	1883	0	5818	0	0	-765	1429	-11436	0	0	1306	0	0	0	584	0	0	0	1083	0	113
334220	Broadcast and wireless comms. equipment	Broadcast and wireless communications equipment	7494	0	37159	0	0	163	11822	-66217	0	0	7111	0	0	0	4155	0	0	0	4887	0	114
334290	Other communications equipment	Other communications equipment manufacturing	49	0	707	0	0	266	808	-913	0	0	41	0	0	0	3	0	0	0	283	0	115
334413	Semiconductors and related devices	Semiconductor and related device manufacturing	0	0	0	0	0	-681	23450	-24592	0	0	0	0	0	0	0	0	0	0	0	0	116
334418	Printed circuit assemblies	Printed circuit assembly, electronic assembly, manufacturing	199	0	0	0	0	-24	3716	-40	0	0	0	0	0	0	0	0	0	0	0	0	117
33441A	Other electronic components	Other electronic component manufacturing	362	0	0	0	0	-233	9546	-16487	0	0	0	0	0	0	7	0	0	0	79	0	118
334510	Electromedical and electrotherapeutic apparatus manufacturing	Electromedical and electrotherapeutic apparatus manufacturing	2727	0	20025	0	0	82	6742	-7776	0	0	319	0	0	0	305	0	0	0	51	0	119
334511	Search, detection, navigation instruments	Search, detection, and navigation instruments manufacturing	41	0	15887	0	0	-117	4671	-5750	0	0	15502	0	0	0	2069	0	0	0	758	0	120
334512	Automatic environmental controls	Automatic environmental control manufacturing	0	0	0	0	0	62	252	-938	0	0	0	0	0	0	0	0	0	0	0	0	121
334513	Industrial process variable instruments	Industrial process variable instruments manufacturing	0	0	6592	0	0	118	5630	-5212	0	0	4	0	0	0	7	0	0	0	278	0	122
334514	Totalizing fluid meter & counting devices	Totalizing fluid meter and counting device manufacturing	0	0	2657	0	0	83	360	-1848	0	0	0	0	0	0	0	0	0	0	379	0	123
334515	Electricity & signal testing instruments	Electricity and signal testing instruments manufacturing	0	0	3773	0	0	-100	6215	-5191	0	0	2658	0	0	0	51	0	0	0	60	0	124
334516	Analytical laboratory instruments	Analytical laboratory instrument manufacturing	0	0	9606	0	0	70	6545	-4749	0	0	0	0	0	0	1	0	0	0	112	0	125
334517	Irradiation apparatus	Irradiation apparatus manufacturing	0	0	7587	0	0	30	3211	-3432	0	0	130	0	0	0	58	0	0	0	47	0	126
33451A	Watch, clock, other measuring/controlling devices	Watch, clock, and other measuring and controlling device manufacturing	5256	0	5120	0	0	132	4075	-6797	0	0	0	0	0	0	0	0	0	0	168	0	127
334300	Audio and video equipment	Audio and video equipment manufacturing	25911	0	8098	0	289	386	2266	-39951	0	0	0	0	0	0	0	0	0	0	1677	0	128
334610	Manufacturing and reproducing magnetic and optical media	Manufacturing and reproducing magnetic and optical media	115	0	164	0	0	106	427	-1004	0	0	0	0	0	0	0	0	0	0	0	0	129
335110	Electric lamp bulb and parts	Electric lamp bulb and part manufacturing	1191	0	0	0	0	60	478	-2407	0	0	0	0	0	0	0	0	0	0	0	0	130
335120	Lighting fixtures	Lighting fixture manufacturing	2175	0	1383	0	0	542	992	-8691	0	0	0	0	0	0	0	0	0	0	19	0	131
335210	Small electrical appliances	Small electrical appliance manufacturing	9465	0	387	0	25	110	807	-10301	0	0	3	0	0	0	16	0	0	0	147	0	132
335221	Household cooking appliances	Household cooking appliance manufacturing	5042	0	21	0	1901	54	592	-3865	0	0	2	0	0	0	0	0	0	0	104	0	133
335222	Household refrigerator and freezers	Household refrigerator and home freezer manufacturing	4498	0	128	0	2000	62	562	-4261	0	0	0	0	0	0	0	0	0	0	172	0	134
335224	Household laundry equipment	Household laundry equipment manufacturing	4649	0	224	0	0	49	580	-2200	0	0	0	0	0	0	0	0	0	0	5	0	135
335228	Other major household appliances	Other major household appliance manufacturing	1420	0	50	0	643	65	621	-1629	0	0	0	0	0	0	0	0	0	0	0	0	136
335311	Power, distribution, & specialty transformers	Power, distribution, and specialty transformer manufacturing	8	0	5645	0	0	134	561	-2886	0	0	0	0	0	0	270	0	0	0	187	0	137
335312	Motor and generators	Motor and generator manufacturing	82	0	2863	0	0	248	4641	-10058	0	0	8	0	0	0	100	0	0	0	173	0	138
335313	Switchgear & switchboard apparatus	Switchgear and switchboard apparatus manufacturing	103	0	5838	0	0	312	1849	-3821	0	0	0	0	0	0	191	0	0	0	81	0	139
335314	Relay & industrial controls	Relay and industrial control manufacturing	0	0	1198	0	0	252	4631	-7615	0	0	322	0	0	0	143	0	0	0	174	0	140
335911	Storage batterys	Storage battery manufacturing	3161	0	405	0	0	135	1524	-3748	0	0	0	0	0	0	0	0	0	0	0	0	141
335912	Primary batterys	Primary battery manufacturing	4108	0	0	0	0	68	677	-602	0	0	0	0	0	0	0	0	0	0	0	0	142
335920	Wire and cable	Communication and energy wire and cable manufacturing	0	0	247	0	0	163	4602	-6376	0	0	7	0	0	0	130	0	0	0	0	0	143
335930	Wiring devices	Wiring device manufacturing	0	0	84	0	0	194	2541	-3103	0	0	0	0	0	0	0	0	0	0	0	0	144
335991	Carbon & graphite products	Carbon and graphite product manufacturing	0	0	0	0	0	257	1131	-1087	0	0	0	0	0	0	0	0	0	0	0	0	145
335999	Other misc. elec equipment & components	All other miscellaneous electrical equipment and component manufacturing	440	0	7359	0	0	136	3203	-7288	0	0	545	0	0	0	70	0	0	0	270	0	146
336111	Automobile	Automobile manufacturing	55846	0	64919	0	0	6532	15066	-88506	0	0	809	0	0	0	23	0	0	0	668	0	147
336112	Light trucks and utility vehicles	Light truck and utility vehicle manufacturing	118993	0	90608	0	0	5460	30120	-71346	0	0	7	0	0	0	4	0	0	0	104	0	148
336120	Heavy duty trucks	Heavy duty truck manufacturing	0	0	23699	0	0	210	8063	-10547	0	0	365	0	0	0	216	0	0	0	7484	0	149
336211	Motor vehicle bodies	Motor vehicle body manufacturing	0	0	2425	0	0	216	189	-300	0	0	0	0	0	0	31	0	0	0	0	0	150
336212	Truck trailers	Truck trailer manufacturing	0	0	7435	0	0	130	1001	-1077	0	0	54	0	0	0	3	0	0	0	0	0	151
336213	Motor homes	Motor home manufacturing	1889	0	64	0	0	248	381	-160	0	0	0	0	0	0	0	0	0	0	0	0	152
336214	Travel trailer and campers	Travel trailer and camper manufacturing	5963	0	582	0	0	707	1798	-696	0	0	0	0	0	0	0	0	0	0	0	0	153
336310	Gasoline engine & engine parts	Motor vehicle gasoline engine and engine parts manufacturing	1493	0	0	0	0	534	5498	-16696	0	0	0	0	0	0	0	0	0	0	0	0	154
336320	Vehicle electrical/electronic equip.	Motor vehicle electrical and electronic equipment manufacturing	3048	0	0	0	0	460	3546	-14474	0	0	0	0	0	0	0	0	0	0	0	0	155
336350	Vehicle transmission & powertrain parts	Motor vehicle transmission and power train parts manufacturing	1857	0	0	0	0	615	4181	-16255	0	0	0	0	0	0	0	0	0	0	0	0	156
336360	Vehicle seating & interior trim	Motor vehicle seating and interior trim manufacturing	7	0	1892	0	0	184	1504	-6915	0	0	0	0	0	0	5	0	0	0	2	0	157
336370	Vehicle metal stamping	Motor vehicle metal stamping	0	0	0	0	0	299	1383	-547	0	0	0	0	0	0	0	0	0	0	0	0	158
336390	Other vehicle parts	Other Motor Vehicle Parts Manufacturing	4642	0	0	0	0	1096	24002	-29760	0	0	0	0	0	0	0	0	0	0	0	0	159
3363A0	Vehicle steering, suspension, brake systems	Motor vehicle steering, suspension component, except spring, and brake systems manufacturing	1188	0	0	0	0	472	3419	-10921	0	0	0	0	0	0	0	0	0	0	0	0	160
336411	Aircraft manufacturing	Aircraft manufacturing	437	0	27676	0	0	3071	41797	-6728	0	0	18667	0	0	0	277	0	0	0	13	0	161
336412	Aircraft engine, engine parts	Aircraft engine and engine parts manufacturing	0	0	497	0	0	377	23949	-14654	0	0	516	0	0	0	0	0	0	0	0	0	162
336413	Other aircraft parts equipment	Other aircraft parts and auxiliary equipment manufacturing	0	0	0	0	0	676	21387	-12539	0	0	0	0	0	0	0	0	0	0	0	0	163
336414	Guided missile & space vehicles	Guided missile and space vehicle manufacturing	0	0	5856	0	0	243	1347	-106	0	0	5591	0	0	0	1654	0	0	0	0	0	164
33641A	Propulsion units, parts for space vehicles & guided missiles	Propulsion units and parts for space vehicles and guided missiles	0	0	0	0	0	59	837	-637	0	0	0	0	0	0	1149	0	0	0	0	0	165
336500	Railroad rolling stock	Railroad rolling stock manufacturing	0	0	11275	0	0	150	2800	-3633	0	0	9	0	0	0	28	0	0	0	791	0	166
336611	Ship building and repairing	Ship building and repairing	0	0	5124	0	0	191	2059	-666	0	0	8871	0	0	0	69	0	0	0	24	0	167
336612	Boat building	Boat building	3993	0	449	0	0	797	1900	-968	0	0	93	0	0	0	185	0	0	0	35	0	168
336991	Motorcycle, bicycle, & parts	Motorcycle, bicycle, and parts manufacturing	7145	0	182	0	0	529	1645	-5262	0	0	0	0	0	0	0	0	0	0	549	0	169
336992	Military armored vehicle, tank, components	Military armored vehicle, tank, and tank component manufacturing	0	0	0	0	0	76	1027	-760	0	0	4063	0	0	0	0	0	0	0	0	0	170
336999	Other transportation equip.	All other transportation equipment manufacturing	4083	0	992	0	0	486	483	-461	0	0	44	0	0	0	0	0	0	0	95	0	171
337110	Wood kitchen cabinet & countertops	Wood kitchen cabinet and countertop manufacturing	0	0	604	0	0	206	120	-611	0	0	0	0	0	0	0	0	0	0	0	0	172
337121	Upholstered household furniture	Upholstered household furniture manufacturing	10954	0	554	0	65	255	385	-3655	0	0	0	0	0	0	10	0	0	0	17	0	173
337122	Nonupholstered wood household furniture	Nonupholstered wood household furniture manufacturing	11424	0	551	0	83	326	711	-9467	0	0	0	0	0	0	62	0	0	0	52	0	174
337127	Institutional furniture	Institutional furniture manufacturing	33	0	7832	0	0	136	1109	-5587	0	0	0	0	0	0	1	0	0	0	477	0	175
33712N	Other household nonupholstered furniture	Other household nonupholstered furniture	4995	0	268	0	138	141	62	-3317	0	0	0	0	0	0	0	0	0	0	5	0	176
337215	Showcase, partition, shelving, & locker	Showcase, partition, shelving, and locker manufacturing	454	0	5254	0	1	170	843	-4800	0	0	0	0	0	0	2	0	0	0	153	0	177
33721A	Office furniture & custom architectural woodwork/millwork	Office furniture and custom architectural woodwork and millwork manufacturing	156	0	8556	0	0	401	371	-1336	0	0	1	0	0	0	22	0	0	0	1981	0	178
337900	Other furniture related products	Other furniture related product manufacturing	9171	0	852	0	120	250	137	-1482	0	0	0	0	0	0	0	0	0	0	23	0	179
339112	Surgical and medical instruments	Surgical and medical instrument manufacturing	276	0	20906	0	0	193	9122	-9105	0	0	45	0	0	0	7	0	0	0	60	0	180
339113	Surgical appliance & supplies	Surgical appliance and supplies manufacturing	8928	0	6238	0	0	236	6776	-12447	0	0	7	0	0	0	118	0	0	0	457	0	181
339114	Dental equipment & supplies	Dental equipment and supplies manufacturing	0	0	1783	0	0	27	960	-1439	0	0	47	0	0	0	78	0	0	0	11	0	182
339115	Ophthalmic goods	Ophthalmic goods manufacturing	9566	0	0	0	0	51	1237	-3765	0	0	0	0	0	0	0	0	0	0	0	0	183
339116	Dental laboratories	Dental laboratories	0	0	0	0	0	27	12	0	0	0	0	0	0	0	0	0	0	0	0	0	184
339910	Jewelry and silverware	Jewelry and silverware manufacturing	16884	0	0	0	0	528	5767	-13952	0	0	0	0	0	0	0	0	0	0	0	0	185
339920	Sporting and athletic goods	Sporting and athletic goods manufacturing	12315	0	1559	0	0	315	1312	-7348	0	0	0	0	0	0	1	0	0	0	277	0	186
339930	Doll, toy, and games	Doll, toy, and game manufacturing	16652	0	0	0	0	312	880	-16590	0	0	0	0	0	0	0	0	0	0	0	0	187
339940	Non-paper office supplies	Office supplies, except paper, manufacturing	2330	0	38	0	0	64	320	-1830	0	0	0	0	0	0	1	0	0	0	162	0	188
339950	Sign manufacturing	Sign manufacturing	0	0	7166	0	0	67	242	-232	0	0	0	0	0	0	2	0	0	0	0	0	189
339990	Other misc. manufacturing	All other miscellaneous manufacturing	14970	0	4143	0	0	462	4621	-13837	0	0	13	0	0	0	0	0	0	0	92	0	190
311111	Dog and cat food	Dog and cat food manufacturing	15110	0	0	0	0	100	1159	-736	0	0	0	0	0	0	0	0	0	0	0	0	191
311119	Other animal food	Other animal food manufacturing	2374	0	0	0	0	377	1832	-550	0	0	0	0	0	0	0	0	0	0	0	0	192
311210	Flour milling and malt	Flour milling and malt manufacturing	4319	0	0	0	0	39	1983	-1368	0	0	0	0	0	0	0	0	0	0	0	0	193
311221	Wet corn milling	Wet corn milling	742	0	0	0	0	-32	2039	-879	0	0	0	0	0	0	0	0	0	0	0	0	194
311225	Fats and oils refining and blending	Fats and oils refining and blending	5445	0	0	0	0	41	564	-199	0	0	0	0	0	0	0	0	0	0	0	0	195
311224	Soybean, other oilseed processing	Soybean and other oilseed processing	1512	0	0	0	0	93	7050	-6729	0	0	0	0	0	0	0	0	0	0	0	0	196
311230	Breakfast cereals	Breakfast cereal manufacturing	9142	0	0	0	0	35	597	-557	0	0	0	0	0	0	0	0	0	0	0	0	197
311300	Sugar and confectionery	Sugar and confectionery product manufacturing	22885	0	0	0	0	175	2311	-7361	0	0	0	0	0	0	0	0	0	0	0	0	198
311410	Frozen food manufacturing	Frozen food manufacturing	24738	0	0	0	0	148	1667	-3000	0	0	0	0	0	0	0	0	0	0	0	0	199
311420	Fruit/vegetable canning, pickling, drying	Fruit and vegetable canning, pickling, and drying	26405	0	0	0	0	285	3669	-6291	0	0	0	0	0	0	0	0	0	0	0	0	200
311513	Cheese	Cheese manufacturing	14265	0	0	0	0	107	1320	-1234	0	0	0	0	0	0	0	0	0	0	0	0	201
311514	Dry, condensed, and evaporated dairy	Dry, condensed, and evaporated dairy product manufacturing	8290	0	0	0	0	59	3073	-1005	0	0	0	0	0	0	0	0	0	0	0	0	202
31151A	Fluid milk and butter	Fluid milk and butter manufacturing	23706	0	0	0	0	102	575	-418	0	0	0	0	0	0	0	0	0	0	0	0	203
311520	Ice cream & frozen dessert	Ice cream and frozen dessert manufacturing	2020	0	0	0	0	19	190	-79	0	0	0	0	0	0	0	0	0	0	0	0	204
311615	Poultry processing	Poultry processing	33414	0	0	0	0	234	4845	-349	0	0	0	0	0	0	0	0	0	0	0	0	205
31161A	Animal products (non-poultry)	Animal, except poultry, slaughtering, rendering, and processing	67864	0	0	0	0	458	14233	-6696	0	0	0	0	0	0	0	0	0	0	0	0	206
311700	Seafood product prep. & packing	Seafood product preparation and packaging	5597	0	0	0	0	45	446	-4162	0	0	0	0	0	0	0	0	0	0	0	0	207
311810	Bread and bakery products	Bread and bakery product manufacturing	42122	0	0	0	0	140	1369	-3087	0	0	0	0	0	0	0	0	0	0	0	0	208
3118A0	Cookie, cracker, pasta, & tortillas	Cookie, cracker, pasta, and tortilla manufacturing	23664	0	0	0	0	94	557	-776	0	0	0	0	0	0	0	0	0	0	0	0	209
311910	Snack foods	Snack food manufacturing	26169	0	0	0	0	125	4053	-2021	0	0	0	0	0	0	0	0	0	0	0	0	210
311920	Coffee and tea	Coffee and tea manufacturing	6744	0	0	0	0	40	1262	-1883	0	0	0	0	0	0	0	0	0	0	0	0	211
311930	Flavoring syrup and concentrate	Flavoring syrup and concentrate manufacturing	289	0	0	0	0	3	548	-3377	0	0	0	0	0	0	0	0	0	0	0	0	212
311940	Seasoning and dressing	Seasoning and dressing manufacturing	11382	0	0	0	0	59	1020	-2032	0	0	0	0	0	0	0	0	0	0	0	0	213
311990	All other food	All other food manufacturing	19658	0	0	0	0	180	4040	-6159	0	0	0	0	0	0	0	0	0	0	0	0	214
312110	Soft drink and ice	Soft drink and ice manufacturing	41042	0	0	0	0	140	1039	-2578	0	0	0	0	0	0	0	0	0	0	0	0	215
312120	Breweries	Breweries	26577	0	0	0	0	-55	414	-3881	0	0	0	0	0	0	0	0	0	0	0	0	216
312130	Wineries	Wineries	16041	0	0	0	0	569	896	-6256	0	0	0	0	0	0	0	0	0	0	0	0	217
312140	Distilleries	Distilleries	12127	0	0	0	0	25	1106	-5775	0	0	0	0	0	0	0	0	0	0	0	0	218
312200	Tobacco products	Tobacco product manufacturing	53436	0	0	0	0	148	1405	-1579	0	0	0	0	0	0	0	0	0	0	0	0	219
313100	Fiber, yarn, &thread mills	Fiber, yarn, and thread mills	108	0	0	0	0	1	1668	-763	0	0	0	0	0	0	0	0	0	0	0	0	220
313200	Fabric mills	Fabric mills	1238	0	10	0	0	186	3016	-5572	0	0	0	0	0	0	0	0	0	0	0	0	221
313300	Textile/ fabric finishing & coating mills	Textile and fabric finishing and fabric coating mills	342	0	0	0	0	58	896	-1162	0	0	0	0	0	0	0	0	0	0	0	0	222
314110	Carpet and rug mills	Carpet and rug mills	6132	0	831	0	268	229	708	-2141	0	0	0	0	0	0	6	0	0	0	31	0	223
314120	Curtain and linen mills	Curtain and linen mills	8202	0	0	0	0	288	646	-11239	0	0	0	0	0	0	0	0	0	0	0	0	224
314900	Other textile product mills	Other textile product mills	3846	0	0	0	0	104	2012	-6848	0	0	0	0	0	0	60	0	0	0	0	0	225
315000	Apparel	Apparel manufacturing	98037	0	0	0	0	350	2750	-94963	0	0	0	0	0	0	0	0	0	0	0	0	226
316000	Leather and allied products	Leather and allied product manufacturing	41018	0	0	0	0	129	1994	-40814	0	0	0	0	0	0	0	0	0	0	0	0	227
322110	Pulp mills	Pulp mills	0	0	0	0	0	10	5127	-3030	0	0	0	0	0	0	0	0	0	0	0	0	228
322120	Paper mills	Paper mills	12082	0	0	0	0	295	9047	-7793	0	0	0	0	0	0	0	0	0	0	0	0	229
322130	Paperboard mills	Paperboard mills	0	0	0	0	0	350	174	-2251	0	0	0	0	0	0	0	0	0	0	0	0	230
322210	Paperboard containers	Paperboard container manufacturing	835	0	0	0	0	494	1976	-1571	0	0	0	0	0	0	0	0	0	0	0	0	231
322220	Paper bag, coated & treated paper	Paper Bag and Coated and Treated Paper Manufacturing	1868	0	0	0	0	247	3769	-4652	0	0	0	0	0	0	0	0	0	0	0	0	232
322230	Stationery products	Stationery product manufacturing	640	0	0	0	0	27	800	-592	0	0	0	0	0	0	0	0	0	0	0	0	233
322291	Sanitary paper products	Sanitary paper product manufacturing	5817	0	0	0	0	27	705	-877	0	0	0	0	0	0	0	0	0	0	0	0	234
322299	Other converted paper products	All other converted paper product manufacturing	844	0	0	0	0	6	244	-838	0	0	0	0	0	0	0	0	0	0	0	0	235
323110	Printing	Printing	5340	0	0	0	0	271	2232	-2469	0	0	0	0	0	0	0	0	0	0	0	0	236
323120	Support activities for printing	Support activities for printing	0	0	0	0	0	-151	75	-14	0	0	0	0	0	0	0	0	0	0	0	0	237
324110	Petroleum refineries	Petroleum refineries	0	0	0	0	0	4102	110243	-100232	0	0	0	0	0	0	0	0	0	0	0	0	238
324121	Asphalt paving mixture & blocks	Asphalt paving mixture and block manufacturing	0	0	0	0	0	36	146	-42	0	0	0	0	0	0	0	0	0	0	0	0	239
324122	Asphalt shingle, coating materials	Asphalt shingle and coating materials manufacturing	0	0	0	0	0	32	404	-279	0	0	0	0	0	0	0	0	0	0	0	0	240
324190	Other petroleum & coal products	Other petroleum and coal products manufacturing	7386	0	0	0	0	310	1704	-448	0	0	0	0	0	0	0	0	0	0	0	0	241
325110	Petrochemical manufacturing	Petrochemical manufacturing	0	0	0	0	0	61	8288	-10511	0	0	0	0	0	0	0	0	0	0	0	0	242
325120	Industrial gas manufacturing	Industrial gas manufacturing	40	0	0	0	0	90	477	-182	0	0	0	0	0	0	0	0	0	0	0	0	243
325130	Synthetic dye and pigments	Synthetic dye and pigment manufacturing	0	0	0	0	0	24	2954	-2563	0	0	0	0	0	0	0	0	0	0	0	0	244
325180	Other basic inorganic chemicals	Other Basic Inorganic Chemical Manufacturing	27	0	3175	0	0	339	11516	-11471	0	0	0	0	0	0	0	0	0	0	0	0	245
325190	Other basic organic chemicals	Other basic organic chemical manufacturing	946	0	0	0	0	691	33373	-28517	0	0	0	0	0	0	0	0	0	0	0	0	246
325211	Plastics material and resins	Plastics material and resin manufacturing	0	0	0	0	0	305	27202	-12736	0	0	0	0	0	0	0	0	0	0	0	0	247
3252A0	Synthetic rubber, artificial/synthetic fibers	Synthetic rubber and artificial and synthetic fibers and filaments manufacturing	0	0	0	0	0	6	6726	-5058	0	0	0	0	0	0	0	0	0	0	0	0	248
325411	Medicinal and botanical manufacturing	Medicinal and botanical manufacturing	0	0	0	0	0	-229	50	-93	0	0	0	0	0	0	0	0	0	0	0	0	249
325412	Pharmaceutical preparations	Pharmaceutical preparation manufacturing	171153	0	0	0	0	-77	26309	-95725	0	0	0	0	0	0	0	0	0	0	0	0	250
325413	In-vitro diagnostic substances	In vitro diagnostic substance manufacturing	0	0	0	0	0	-29	74	-38	0	0	0	0	0	0	0	0	0	0	0	0	251
325414	Non-diagnostic biological products	Biological product, except diagnostic, manufacturing	0	0	0	0	0	-308	4558	-13059	0	0	0	0	0	0	0	0	0	0	0	0	252
325310	Fertilizer manufacturing	Fertilizer manufacturing	373	0	0	0	0	1024	3424	-12537	0	0	0	0	0	0	0	0	0	0	0	0	253
325320	Pesticide and other agri chemicals	Pesticide and other agricultural chemical manufacturing	1994	0	0	0	0	195	2155	-1270	0	0	0	0	0	0	0	0	0	0	0	0	254
325510	Paint and coating manufacturing	Paint and coating manufacturing	1545	0	0	0	0	165	2287	-999	0	0	0	0	0	0	0	0	0	0	0	0	255
325520	Adhesive manufacturing	Adhesive manufacturing	1103	0	0	0	0	35	1814	-485	0	0	0	0	0	0	0	0	0	0	0	0	256
325610	Soap and cleaning compounds	Soap and cleaning compound manufacturing	19969	0	0	0	0	114	6453	-3034	0	0	0	0	0	0	0	0	0	0	0	0	257
325620	Toilet preparations	Toilet preparation manufacturing	28683	0	0	0	0	13	5241	-6179	0	0	0	0	0	0	0	0	0	0	0	0	258
325910	Printing inks	Printing ink manufacturing	0	0	0	0	0	58	938	-7	0	0	0	0	0	0	0	0	0	0	0	0	259
3259A0	Other chemical products	All other chemical product and preparation manufacturing	1830	0	0	0	0	626	7137	-5191	0	0	0	0	0	0	0	0	0	0	0	0	260
326110	Plastics packaging, unlaminated film/sheets	Plastics packaging materials and unlaminated film and sheet manufacturing	2770	0	0	0	0	364	4060	-4036	0	0	0	0	0	0	0	0	0	0	0	0	261
326120	Plastics pipes, unlaminated profiles	Plastics pipe, pipe fitting, and unlaminated profile shape manufacturing	0	0	0	0	0	132	1391	-812	0	0	0	0	0	0	0	0	0	0	0	0	262
326130	Laminated plastics plate, sheets, &shapes	Laminated plastics plate, sheet, except packaging, and shape manufacturing	0	0	0	0	0	19	11	0	0	0	0	0	0	0	0	0	0	0	0	0	263
326140	Polystyrene foam products	Polystyrene foam product manufacturing	545	0	0	0	0	55	4	0	0	0	0	0	0	0	0	0	0	0	0	0	264
326150	Urethane and other foam products	Urethane and other foam product, except polystyrene, manufacturing	550	0	18	0	5	17	7	0	0	0	0	0	0	0	0	0	0	0	0	0	265
326160	Plastics bottles	Plastics bottle manufacturing	0	0	0	0	0	256	598	-897	0	0	0	0	0	0	0	0	0	0	0	0	266
326190	Other plastics products	Other plastics product manufacturing	11489	0	0	0	0	1009	10697	-18502	0	0	0	0	0	0	0	0	0	0	0	0	267
326210	Tire manufacturing	Tire manufacturing	13174	0	0	0	0	615	4694	-15266	0	0	0	0	0	0	0	0	0	0	0	0	268
326220	Rubber/plastics hoses & beltings	Rubber and plastics hoses and belting manufacturing	436	0	0	0	0	77	1754	-2816	0	0	0	0	0	0	0	0	0	0	0	0	269
326290	Other rubber products	Other rubber product manufacturing	1174	0	123	0	10	195	2029	-3443	0	0	0	0	0	0	30	0	0	0	0	0	270
423100	Motor vehicle and parts wholesale	Motor vehicle and motor vehicle parts and supplies	22981	0	23498	0	7	2565	12137	0	0	0	235	0	0	0	26	0	0	0	507	0	271
423400	Professional and commercial equipment wholesale	Professional and commercial equipment and supplies	32399	0	51589	15251	179	539	28672	0	0	0	906	305	0	0	556	413	0	0	2565	852	271
423600	Household appliances, elec goods wholesale	Household appliances and electrical and electronic goods	19749	0	30804	1131	1134	1347	22473	0	0	0	5875	23	0	0	2375	31	0	0	1889	63	271
423800	Machinery and equipment wholesale	Machinery, equipment, and supplies	3495	0	56778	6	3	372	31746	0	0	0	2085	0	0	0	482	0	0	0	1355	0	271
423A00	Other durable goods wholesale	Other durable goods merchant wholesalers	53249	42	10739	219	715	1089	30946	0	0	0	756	4	0	0	68	6	0	0	431	12	271
424200	Drugs and druggists’ sundries wholesale	Drugs and druggistsâ, sundries	78573	0	105	0	1	890	13540	0	0	0	1	0	0	0	2	0	0	0	2	0	271
424400	Grocery and related wholesale	Grocery and related product wholesalers	66141	0	75	0	2	404	9687	0	0	0	1	0	0	0	2	0	0	0	3	0	271
424700	Petroleum and pet. product wholesale	Petroleum and petroleum products	64041	0	62	0	7	723	8621	0	0	0	0	0	0	0	2	0	0	0	1	0	271
424A00	Other nondurable goods wholesale	Other nondurable goods merchant wholesalers	127687	0	1333	75	22	-251	21450	0	0	0	28	1	0	0	24	2	0	0	55	4	271
425000	Wholesale electronic markets, agents and brokers	Wholesale electronic markets and agents and brokers	9665	1	5377	559	58	289	4900	0	0	0	118	11	0	0	41	15	0	0	380	31	271
4200ID	Customs duties	Customs duties	0	0	0	0	0	0	0	33503	0	0	0	0	0	0	0	0	0	0	0	0	271
441000	Motor vehicle and parts dealers	Motor vehicle and parts dealers	122408	0	16406	0	6	0	0	0	0	0	0	0	0	0	0	0	0	0	0	0	272
445000	Food and beverage stores	Food and beverage stores	186770	0	175	0	9	0	0	0	0	0	0	0	0	0	0	0	0	0	0	0	273
452000	General merchandise stores	General merchandise stores	188602	0	2541	269	429	0	0	0	0	0	0	0	0	0	0	0	0	0	0	0	274
444000	Building material and garden equipment dealers	Building material and garden equipment and supplies dealers	30680	0	11022	1	1081	0	0	0	0	0	0	0	0	0	0	0	0	0	0	0	275
446000	Health and personal care stores	Health and personal care stores	95473	0	41	0	3	0	0	0	0	0	0	0	0	0	0	0	0	0	0	0	275
447000	Gasoline stations	Gasoline stations	58146	0	19	0	0	0	0	0	0	0	0	0	0	0	0	0	0	0	0	0	275
448000	Clothing and clothing accessories stores	Clothing and clothing accessories stores	121890	0	31	0	6	0	0	0	0	0	0	0	0	0	0	0	0	0	0	0	275
454000	Nonstore retailers	Nonstore retailers	140066	0	6978	2283	316	0	0	0	0	0	0	0	0	0	0	0	0	0	0	0	275
4B0000	All other retail	All other retail	163529	0	9324	2034	2976	0	0	0	0	0	0	0	0	0	0	0	0	0	0	0	275
481000	Air transportation	Air transportation	106681	0	321	28	3	3	45662	-27139	0	0	34	1	0	0	7	1	0	0	16	2	276
482000	Rail transportation	Rail transportation	7785	0	2715	0	24	53	13045	270	0	0	47	0	0	0	6	0	0	0	95	0	277
483000	Water transportation	Water transportation	17719	0	10	0	0	-132	6607	9566	0	0	3	0	0	0	0	0	0	0	0	0	278
484000	Truck transportation	Truck transportation	75373	15	20117	557	315	342	31314	2737	0	0	794	11	0	0	195	15	0	0	983	31	279
485000	Transit and ground passenger transport	Transit and ground passenger transportation	33220	0	0	0	0	0	0	0	0	0	0	0	0	0	0	0	0	0	0	0	280
486000	Pipeline transportation	Pipeline transportation	2079	0	0	0	0	4219	2083	0	0	0	0	0	0	0	0	0	0	0	0	0	281
48A000	Sightseeing transportation and transport support	Scenic and sightseeing transportation and support activities for transportation	13189	0	0	0	0	0	701	0	0	0	0	0	0	0	0	0	0	0	0	0	282
492000	Couriers and messengers	Couriers and messengers	4880	0	0	0	0	0	9673	2825	0	0	0	0	0	0	0	0	0	0	0	0	283
493000	Warehousing and storage	Warehousing and storage	164	0	0	0	0	0	151	0	0	0	0	0	0	0	0	0	0	0	0	0	284
511110	Newspaper publishers	Newspaper publishers	7864	0	0	0	0	17	298	-132	0	0	0	0	0	0	0	0	0	0	0	0	285
511120	Periodical Publishers	Periodical Publishers	7437	0	0	117	0	-62	1307	-251	0	0	0	0	0	0	0	0	0	0	0	0	286
511130	Book publishers	Book publishers	12090	0	0	9103	0	-535	2390	-1643	0	0	0	0	0	0	0	0	0	0	0	0	287
5111A0	Directory, mailing list, and other publishers	Directory, mailing list, and other publishers	6544	0	0	432	0	-47	225	-606	0	0	0	0	0	0	0	0	0	0	0	0	288
511200	Software publishers	Software publishers	30813	0	0	59581	0	417	33495	-1080	0	0	0	1189	0	0	0	1611	0	0	0	3332	289
512100	Motion picture and video industries	Motion picture and video industries	19798	0	0	28989	0	51	15990	-4455	0	0	0	0	0	0	0	0	0	0	0	0	290
512200	Sound recording industries	Sound recording industries	5096	0	0	2972	0	43	1833	-1335	0	0	0	0	0	0	0	0	0	0	0	0	291
515100	Radio and television broadcasting	Radio and television broadcasting	6568	0	0	10084	0	0	10	0	0	0	0	0	0	0	0	0	0	0	0	0	292
515200	Cable and subscription programming	Cable and other subscription programming	0	0	0	13153	0	0	0	0	0	0	0	0	0	0	0	0	0	0	0	0	293
517110	Wired telecommunications carriers	Wired telecommunications carriers	174315	0	7155	0	0	0	9344	-138	0	0	0	0	0	0	0	0	0	0	0	0	294
517210	Non-satellite wireless telecomm. carriers	Wireless telecommunications carriers, except satellite	104817	0	0	0	0	0	5887	0	0	0	0	0	0	0	0	0	0	0	0	0	295
517A00	Satellite, telecomm. resellers, & other telecomm.	Satellite, telecommunications resellers, and all other telecommunications	7180	0	0	0	0	0	872	-18	0	0	0	0	0	0	0	0	0	0	0	0	296
518200	Data processing, hosting, and related	Data processing, hosting, and related services	16073	0	0	14168	0	0	1092	-325	0	0	0	676	0	0	0	679	0	0	0	1781	297
519130	Internet publishing/broadcasting & Web search portals	Internet publishing and broadcasting and Web search portals	11206	0	0	0	0	0	2655	-557	0	0	0	0	0	0	0	0	0	0	0	0	298
5191A0	News syndicates, libraries, archives, other info services	News syndicates, libraries, archives and all other information services	4357	0	0	0	0	0	469	-3	0	0	0	0	0	0	0	0	0	0	0	0	299
522A00	Nondepos. credit intermediation & related	Nondepository credit intermediation and related activities	33909	0	0	0	0	0	20813	0	0	0	0	0	0	0	0	0	0	0	0	0	300
52A000	Monetary authorities, depos. credit intermediation	Monetary authorities and depository credit intermediation	154915	0	0	0	0	0	21310	-44	0	0	0	0	0	0	0	0	0	0	0	0	301
523900	Other financial investment activities	Other financial investment activities	174241	0	0	0	0	0	28588	0	0	0	0	0	0	0	0	0	0	0	0	0	302
523A00	Securities/commodity contract intermediation and brokerage	Securities and commodity contracts intermediation and brokerage	31727	0	0	0	0	0	16156	-56	0	0	0	0	0	0	0	0	0	0	0	0	303
524113	Direct life insurance carriers	Direct life insurance carriers	79206	0	0	0	0	0	0	0	0	0	0	0	0	0	0	0	0	0	0	0	304
5241XX	Insurance carriers, except direct life	Insurance carriers, except direct life	217464	0	0	0	5584	0	17362	-54985	0	0	0	0	0	0	0	0	0	0	0	0	304
524200	Insurance agencies, brokerages, and related activities	Insurance agencies, brokerages, and related activities	0	0	0	0	0	0	0	0	0	0	0	0	0	0	0	0	0	0	0	0	305
525000	Funds, trusts, and other financial vehicles	Funds, trusts, and other financial vehicles	128515	0	0	0	0	0	0	0	0	0	0	0	0	0	0	0	0	0	0	0	306
531HSO	Owner-occupied housing	Owner occupied housing	1276281	0	0	0	0	0	0	0	0	0	0	0	0	0	0	0	0	0	0	0	307
531HST	Tenant-occupied housing	Tenant occupied housing	425960	0	0	0	0	0	0	0	0	0	0	0	0	0	0	0	0	0	0	0	307
531ORE	Other real estate	Other real estate	4959	14605	0	0	82654	0	3445	0	0	0	0	0	0	0	0	0	0	0	0	0	308
532100	Automotive equipment rental and leasing	Automotive equipment rental and leasing	50332	0	0	0	0	0	2537	0	0	0	0	0	0	0	0	0	0	0	0	0	309
532400	Commercial/industrial machinery and equipment rental and leasing	Commercial and industrial machinery and equipment rental and leasing	511	0	0	0	0	0	4848	0	0	0	0	0	0	0	0	0	0	0	0	0	310
532A00	General and consumer goods rental	General and consumer goods rental	20037	0	0	0	0	0	1062	0	0	0	0	0	0	0	0	0	0	0	0	0	311
533000	Lessors of nonfinancial intangible assets	Lessors of nonfinancial intangible assets	0	0	0	0	0	0	62868	0	0	0	0	0	0	0	0	0	0	0	0	0	312
541100	Legal services	Legal services	90901	0	0	0	14388	0	10851	-2315	0	0	0	0	0	0	0	0	0	0	0	0	313
541511	Custom computer programming services	Custom computer programming services	0	0	0	169328	0	0	4796	-9116	0	0	0	6816	0	0	0	17537	0	0	0	7828	314
541512	Computer systems design services	Computer systems design services	0	0	18701	0	0	0	4964	-9168	0	0	2086	0	0	0	0	0	0	0	1130	0	315
54151A	Other computer related services	Other computer related services, including facilities management	0	0	0	0	0	0	4375	-5182	0	0	0	0	0	0	0	0	0	0	0	0	316
541200	Accounting, tax preparation, bookkeeping, payroll services	Accounting, tax preparation, bookkeeping, and payroll services	15271	0	0	0	0	0	1407	-2312	0	0	0	0	0	0	0	0	0	0	0	0	317
541300	Architectural, engineering, and related services	Architectural, engineering, and related services	0	0	42239	0	1210	0	35573	-15521	0	0	0	0	0	0	0	0	0	0	0	0	318
541610	Management consulting services	Management consulting services	0	0	0	0	0	0	33359	-22264	0	0	0	0	0	0	0	0	0	0	0	0	319
5416A0	Environmental and other technical consulting	Environmental and other technical consulting services	0	0	0	0	0	0	166	0	0	0	0	0	0	0	0	0	0	0	0	0	320
541700	Scientific research and development	Scientific research and development services	6043	0	0	313449	0	0	24839	-24932	0	0	0	61470	0	0	0	69932	0	0	0	15675	321
541800	Advertising, public relations, and related services	Advertising, public relations, and related services	1524	0	0	0	0	0	11567	-5938	0	0	0	0	0	0	0	0	0	0	0	0	322
541400	Specialized design services	Specialized design services	3797	0	0	0	0	0	56	-98	0	0	0	0	0	0	0	0	0	0	0	0	323
541920	Photographic services	Photographic services	6485	0	0	1133	0	0	16	-21	0	0	0	0	0	0	0	0	0	0	0	0	324
541940	Veterinary services	Veterinary services	22482	0	0	0	0	0	0	0	0	0	0	0	0	0	0	0	0	0	0	0	325
5419A0	Other misc. professional, scientific, technical services	All other miscellaneous professional, scientific, and technical services	0	0	0	0	0	0	3075	-2069	0	0	0	0	0	0	0	0	0	0	0	0	326
550000	Management of companies and enterprises	Management of companies and enterprises	0	0	0	0	0	0	3224	0	0	0	0	0	0	0	0	0	0	0	0	0	327
561300	Employment services	Employment services	1058	0	0	0	0	0	414	-1105	0	0	0	0	0	0	0	0	0	0	0	0	328
561700	Services to buildings and dwellings	Services to buildings and dwellings	14733	0	0	0	0	0	60	0	0	0	0	0	0	0	0	0	0	0	0	0	329
561100	Office administrative services	Office administrative services	0	0	0	0	0	0	0	0	0	0	0	0	0	0	0	0	0	0	0	0	330
561200	Facilities support services	Facilities support services	0	0	0	0	0	0	0	0	0	0	0	0	0	0	0	0	0	0	0	0	331
561400	Business support services	Business support services	4034	0	0	0	0	0	250	-95	0	0	0	0	0	0	0	0	0	0	0	0	332
561500	Travel arrangement and reservation services	Travel arrangement and reservation services	15863	0	0	0	0	0	479	-52	0	0	0	0	0	0	0	0	0	0	0	0	333
561600	Investigation and security services	Investigation and security services	9167	0	0	0	0	0	95	-94	0	0	0	0	0	0	0	0	0	0	0	0	334
561900	Other support services	Other support services	3146	0	0	0	0	0	540	0	0	0	0	0	0	0	0	0	0	0	0	0	335
562000	Waste and remediation	Waste management and remediation services	23330	0	0	0	0	0	73	-163	0	0	0	0	0	0	0	0	0	0	0	0	336
611100	Elementary and secondary schools	Elementary and secondary schools	41383	0	0	0	0	0	0	0	0	0	0	0	0	0	0	0	0	0	0	0	337
611A00	Colleges, universities, prof. schools	Junior colleges, colleges, universities, and professional schools	203771	0	0	0	0	0	1696	-845	0	0	0	0	0	0	0	0	0	0	0	0	338
611B00	Other educational services	Other educational services	55103	0	0	0	0	0	678	-644	0	0	0	0	0	0	0	0	0	0	0	0	339
621100	Offices of physicians	Offices of physicians	414465	0	0	0	0	0	73	0	0	0	0	0	0	0	0	0	0	0	0	0	340
621200	Offices of dentists	Offices of dentists	107155	0	0	0	0	0	0	0	0	0	0	0	0	0	0	0	0	0	0	0	341
621300	Offices of other health practitioners	Offices of other health practitioners	80036	0	0	0	0	0	0	0	0	0	0	0	0	0	0	0	0	0	0	0	342
621400	Outpatient care centers	Outpatient care centers	101753	0	0	0	0	0	5	0	0	0	0	0	0	0	0	0	0	0	0	0	343
621500	Medical and diagnostic laboratories	Medical and diagnostic laboratories	34977	0	0	0	0	0	0	0	0	0	0	0	0	0	0	0	0	0	0	0	344
621600	Home health care services	Home health care services	87311	0	0	0	0	0	0	0	0	0	0	0	0	0	0	0	0	0	0	0	345
621900	Other ambulatory health care services	Other ambulatory health care services	22480	0	0	0	0	0	0	0	0	0	0	0	0	0	0	0	0	0	0	0	346
622000	Hospitals	Hospitals	853565	0	0	0	0	0	1153	-3078	0	0	0	0	0	0	0	0	0	0	0	0	347
623A00	Nursing and community care facilities	Nursing and community care facilities	166284	0	0	0	0	0	0	0	0	0	0	0	0	0	0	0	0	0	0	0	348
623B00	Residential care (mental health, substance abuse, other)	Residential mental health, substance abuse, and other residential care facilities	40587	0	0	0	0	0	0	0	0	0	0	0	0	0	0	0	0	0	0	0	349
624100	Individual and family services	Individual and family services	80482	0	0	0	0	0	0	0	0	0	0	0	0	0	0	0	0	0	0	0	350
624400	Child day care services	Child day care services	46979	0	0	0	0	0	0	0	0	0	0	0	0	0	0	0	0	0	0	0	351
624A00	Community food, housing, relief, rehab services	Community food, housing, and other relief services, including rehabilitation services	43641	0	0	0	0	0	0	0	0	0	0	0	0	0	0	0	0	0	0	0	352
711100	Performing arts companies	Performing arts companies	19997	0	0	3706	0	0	396	-267	0	0	0	0	0	0	0	0	0	0	0	0	353
711200	Spectator sports	Spectator sports	15853	0	0	0	0	0	367	-337	0	0	0	0	0	0	0	0	0	0	0	0	354
711500	Independent artists, writers, and performers	Independent artists, writers, and performers	135	0	0	493	0	0	341	0	0	0	0	0	0	0	0	0	0	0	0	0	355
711A00	Promoters/agents of performing arts, sports, public figures	Promoters of performing arts and sports and agents for public figures	11322	0	0	0	0	0	553	-214	0	0	0	0	0	0	0	0	0	0	0	0	356
712000	Museums, historical sites, zoos, and parks	Museums, historical sites, zoos, and parks	14429	0	0	0	0	0	0	0	0	0	0	0	0	0	0	0	0	0	0	0	357
713100	Amusement parks and arcades	Amusement parks and arcades	11847	0	0	0	0	0	0	0	0	0	0	0	0	0	0	0	0	0	0	0	358
713200	Gambling industries (not casino hotels)	Gambling industries, except casino hotels	89840	0	0	0	0	0	0	0	0	0	0	0	0	0	0	0	0	0	0	0	359
713900	Other amusement and recreation industries	Other amusement and recreation industries	61115	0	0	0	0	0	0	0	0	0	0	0	0	0	0	0	0	0	0	0	360
721000	Accommodation	Accommodation	123944	0	0	0	0	0	0	0	0	0	0	0	0	0	0	0	0	0	0	0	361
722110	Full-service restaurants	Full service restaurants	213581	0	0	0	0	0	888	0	0	0	0	0	0	0	0	0	0	0	0	0	362
722211	Limited-service restaurants	Limited service restaurants	272236	0	0	0	0	0	854	0	0	0	0	0	0	0	0	0	0	0	0	0	363
722A00	All other food and drinking places	All other food and drinking places	84785	0	0	0	0	0	310	0	0	0	0	0	0	0	0	0	0	0	0	0	364
811100	Automotive repair/maintenance	Automotive repair and maintenance	138057	0	0	0	0	0	44	0	0	0	0	0	0	0	0	0	0	0	0	0	365
811200	Electronic & precision equip repair/maintenance	Electronic and precision equipment repair and maintenance	4928	0	0	0	0	0	4	0	0	0	0	0	0	0	0	0	0	0	0	0	366
811300	Commercial/industrial machinery & equip. repair/maintenance	Commercial and industrial machinery and equipment repair and maintenance	0	0	0	0	0	0	15	0	0	0	0	0	0	0	0	0	0	0	0	0	367
811400	Personal goods repair/maintenance	Personal and household goods repair and maintenance	17545	0	0	0	0	0	4	-3361	0	0	0	0	0	0	0	0	0	0	0	0	368
812100	Personal care services	Personal care services	67356	0	0	0	0	0	0	0	0	0	0	0	0	0	0	0	0	0	0	0	369
812200	Death care services	Death care services	19219	0	0	0	0	0	0	0	0	0	0	0	0	0	0	0	0	0	0	0	370
812300	Dry-cleaning and laundry services	Dry cleaning and laundry services	11887	0	0	0	0	0	0	0	0	0	0	0	0	0	0	0	0	0	0	0	371
812900	Other personal services	Other personal services	55872	0	0	0	0	0	0	0	0	0	0	0	0	0	0	0	0	0	0	0	372
813100	Religious organizations	Religious organizations	82389	0	0	0	0	0	0	0	0	0	0	0	0	0	0	0	0	0	0	0	373
813A00	Grantmaking, giving, social advocacy organizations	Grantmaking, giving, and social advocacy organizations	43601	0	0	0	0	0	0	0	0	0	0	0	0	0	0	0	0	0	0	0	374
813B00	Civic, social, professional organizations	Civic, social, professional, and similar organizations	55260	0	0	0	0	0	253	0	0	0	0	0	0	0	0	0	0	0	0	0	375
814000	Private households	Private households	17330	0	0	0	0	0	0	0	0	0	0	0	0	0	0	0	0	0	0	0	376
S00500	Federal govt (defense)	Federal general government, defense	0	0	0	0	0	0	0	0	650338	0	0	0	0	0	0	0	0	0	0	0	377
S00600	Federal govt (nondefense)	Federal general government, nondefense	0	0	0	0	0	0	0	0	0	0	0	0	348913	0	0	0	0	0	0	0	378
491000	Postal service	Postal service	7595	0	0	0	0	0	375	-450	0	0	0	0	0	0	0	0	0	0	0	0	379
S00102	Other federal govt enterprises	Other federal government enterprises	0	0	0	0	0	0	0	0	0	0	0	0	0	0	0	0	0	0	0	0	380
GSLGE	SL govt education	State and local government educational services	0	0	0	0	0	0	0	0	0	0	0	0	0	0	0	0	718720	0	0	0	381
GSLGH	SL govt hospitals and health	State and local government hospitals and health services	0	0	0	0	0	0	0	0	0	0	0	0	0	0	0	0	59805	0	0	0	381
GSLGO	SL govt other services	State and local government other services	0	0	0	0	0	0	0	0	0	0	0	0	0	0	0	0	738204	0	0	0	381
S00203	SL govt other enterprises	Other state and local government enterprises	58679	0	0	0	0	0	0	0	0	0	0	0	0	0	0	0	0	0	0	0	382
S00401	Scrap	Scrap	-1561	0	-21736	0	0	268	15409	-6691	0	0	0	0	0	0	0	0	0	0	0	0	383
S00402	Used and secondhand goods	Used and secondhand goods	55506	-1375	-78431	0	-1386	7916	14318	-6129	0	-4	0	0	0	-365	-76	0	0	3122	-8300	0	384
S00300	Noncomparable imports	Noncomparable imports	94003	0	0	6570	0	0	0	-217936	0	0	0	0	0	0	0	0	0	0	0	0	385
S00900	RoW adjustment	Rest of the world adjustment	-166344	0	0	0	0	0	169176	74	0	0	0	0	0	0	0	0	0	0	0	0	386
910010	Residential natural gas	Residential natural gas	44314	0	0	0	0	0	0	0	0	0	0	0	0	0	0	0	0	0	0	0	387
910020	Residential petroleum fuels	Residential petroleum fuels	17603.5	0	0	0	0	0	0	0	0	0	0	0	0	0	0	0	0	0	0	0	388
920010	Personal transport fuels	Personal transport fuels	262059	0	0	0	0	0	0	0	0	0	0	0	0	0	0	0	0	0	0	0	389

## Sheet: EndUseCategories & ScrapTypes
Economic sectors	End-use category	Scrap type
Oilseed farming	Diverse	low-grade
Grain farming	Diverse	low-grade
Vegetable and melon farming	Diverse	low-grade
Fruit and tree nut farming	Diverse	low-grade
Greenhouse, nursery, and floriculture production	Diverse	low-grade
Other crop farming	Diverse	low-grade
Dairy cattle and milk production	Diverse	low-grade
Beef cattle ranching and farming, including feedlots and dual purpose ranching and farming	Diverse	low-grade
Poultry and egg production	Diverse	low-grade
Animal production, except cattle and poultry and eggs	Diverse	low-grade
Forestry and logging	Diverse	low-grade
Fishing, hunting and trapping	Diverse	low-grade
Support activities for agriculture and forestry	Diverse	low-grade
Oil and gas extraction	Diverse	low-grade
Coal mining	Diverse	low-grade
Iron, gold, silver, and other metal ore mining	Diverse	low-grade
Stone mining and quarrying	Diverse	low-grade
Other nonmetallic mineral mining and quarrying	Diverse	low-grade
Drilling oil and gas wells	Diverse	low-grade
Other support activities for mining	Diverse	low-grade
Electric power generation, transmission, and distribution	Power utility	low-grade
Natural gas distribution	Plumbing	low-grade
Water, sewage and other systems	Plumbing	low-grade
Health care structures	Architecture	low-grade
Educational and vocational structures	Architecture	low-grade
Nonresidential maintenance and repair	Architecture	low-grade
Residential maintenance and repair	Architecture	low-grade
Office and commercial structures	Architecture	low-grade
Multifamily residential structures	Architecture	low-grade
Other residential structures	Architecture	low-grade
Manufacturing structures	Architecture	low-grade
Other nonresidential structures	Architecture	low-grade
Power and communication structures	Telecommunications	low-grade
Single family residential structures	Architecture	low-grade
Transportation structures and highways and streets	Architecture	low-grade
Sawmills and wood preservation	Diverse	low-grade
Veneer, plywood, and engineered wood product manufacturing	Diverse	low-grade
Millwork	Diverse	low-grade
All other wood product manufacturing	Diverse	low-grade
Clay product and refractory manufacturing	Diverse	low-grade
Glass and glass product manufacturing	Diverse	low-grade
Cement manufacturing	Diverse	low-grade
Ready mix concrete manufacturing	Diverse	low-grade
Concrete pipe, brick, and block manufacturing	Diverse	low-grade
Other concrete product manufacturing	Diverse	low-grade
Lime and gypsum product manufacturing	Diverse	low-grade
Abrasive product manufacturing	Diverse	low-grade
Cut stone and stone product manufacturing	Diverse	low-grade
Ground or treated mineral and earth manufacturing	Diverse	low-grade
Mineral wool manufacturing	Diverse	low-grade
Miscellaneous nonmetallic mineral products	Diverse	low-grade
Iron and steel mills and ferroalloy manufacturing	Diverse	low-grade
Steel product manufacturing from purchased steel	Diverse	low-grade
Alumina refining and primary aluminum production	Diverse	low-grade
Aluminum product manufacturing from purchased aluminum	Diverse	low-grade
Primary smelting and refining of nonferrous metal, except copper and aluminum	Diverse	low-grade
Nonferrous metal, except copper and aluminum, rolling, drawing, extruding and alloying	Diverse	low-grade
Ferrous metal foundries	Diverse	low-grade
Nonferrous metal foundries	Diverse	low-grade
Custom roll forming	Consumer and general products	low-grade
All other forging, stamping, and sintering	Consumer and general products	low-grade
Metal crown, closure, and other metal stamping, except automotive	Consumer and general products	low-grade
Cutlery and handtool manufacturing	Consumer and general products	low-grade
Plate work and fabricated structural product manufacturing	Consumer and general products	low-grade
Ornamental and architectural metal products manufacturing	Architecture	low-grade
Power boiler and heat exchanger manufacturing	Plumbing	No. 2
Metal tank, heavy gauge, manufacturing	Consumer and general products	low-grade
Metal can, box, and other metal container, light gauge, manufacturing	Consumer and general products	low-grade
Hardware manufacturing	Consumer and general products	low-grade
Spring and wire product manufacturing	Diverse	No. 2
Machine shops	Consumer and general products	low-grade
Turned product and screw, nut, and bolt manufacturing	Non electrical industrial	Alloy
Coating, engraving, heat treating and allied activities	Diverse	low-grade
Plumbing fixture fitting and trim manufacturing	Plumbing	Alloy
Valve and fittings other than plumbing	Non electrical industrial	Alloy
Ball and roller bearing manufacturing	Non electrical industrial	Alloy
Fabricated pipe and pipe fitting manufacturing	Non electrical industrial	Alloy
Ammunition, arms, ordnance, and accessories manufacturing	Diverse	Alloy
Other fabricated metal manufacturing	Diverse	Alloy
Farm machinery and equipment manufacturing	Non electrical industrial	Alloy
Lawn and garden equipment manufacturing	Non electrical industrial	Alloy
Construction machinery manufacturing	Non electrical industrial	Alloy
Mining and oil and gas field machinery manufacturing	Non electrical industrial	Alloy
Semiconductor machinery manufacturing	Non electrical industrial	Alloy
Other industrial machinery manufacturing	Non electrical industrial	Alloy
Optical instrument and lens manufacturing	Non electrical industrial	Alloy
Photographic and photocopying equipment manufacturing	Non electrical industrial	Alloy
Plastics and rubber industry machinery manufacturing	Non electrical industrial	Alloy
Vending, commercial laundry, and other commercial and service industry machinery manufacturing	Non electrical industrial	Alloy
Office machinery manufacturing	Non electrical industrial	Alloy
Heating equipment, except warm air furnaces, manufacturing	Plumbing	Alloy
Air conditioning, refrigeration, and warm air heating equipment manufacturing	Building plant	Alloy
Industrial and commercial fan and blower and air purification equipment manufacturing	Building plant	Alloy
Industrial mold manufacturing	Non electrical industrial	Alloy
Special tool, die, jig, and fixture manufacturing	Non electrical industrial	Alloy
Machine tool manufacturing	Non electrical industrial	Alloy
Cutting and machine tool accessory, rolling mill, and other metalworking machinery manufacturing	Non electrical industrial	Alloy
Turbine and turbine generator set units manufacturing	Non electrical industrial	Alloy
Speed changer, industrial high speed drive, and gear manufacturing	Non electrical industrial	Alloy
Mechanical power transmission equipment manufacturing	Non electrical industrial	Alloy
Other engine equipment manufacturing	Non electrical industrial	Alloy
Air and gas compressor manufacturing	Non electrical industrial	Alloy
Pump and pumping equipment manufacturing	Non electrical industrial	Alloy
Material handling equipment manufacturing	Non electrical industrial	Alloy
Power driven handtool manufacturing	Non electrical industrial	Alloy
Packaging machinery manufacturing	Non electrical industrial	Alloy
Industrial process furnace and oven manufacturing	Non electrical industrial	Alloy
Other general purpose machinery manufacturing	Non electrical industrial	Alloy
Fluid power process machinery	Non electrical industrial	Alloy
Electronic computer manufacturing	Electronics	low-grade
Computer storage device manufacturing	Electronics	low-grade
Computer terminals and other computer peripheral equipment manufacturing	Electronics	low-grade
Telephone apparatus manufacturing	Electronics	low-grade
Broadcast and wireless communications equipment	Electronics	low-grade
Other communications equipment manufacturing	Electronics	low-grade
Semiconductor and related device manufacturing	Electronics	low-grade
Printed circuit assembly, electronic assembly, manufacturing	Electronics	low-grade
Other electronic component manufacturing	Electronics	low-grade
Electromedical and electrotherapeutic apparatus manufacturing	Electronics	low-grade
Search, detection, and navigation instruments manufacturing	Electronics	low-grade
Automatic environmental control manufacturing	Electronics	low-grade
Industrial process variable instruments manufacturing	Electronics	low-grade
Totalizing fluid meter and counting device manufacturing	Electronics	low-grade
Electricity and signal testing instruments manufacturing	Electronics	low-grade
Analytical laboratory instrument manufacturing	Electronics	low-grade
Irradiation apparatus manufacturing	Electronics	low-grade
Watch, clock, and other measuring and controlling device manufacturing	Electronics	low-grade
Audio and video equipment manufacturing	Electronics	low-grade
Manufacturing and reproducing magnetic and optical media	Electronics	low-grade
Electric lamp bulb and part manufacturing	Consumer and general products	low-grade
Lighting fixture manufacturing	Consumer and general products	low-grade
Small electrical appliance manufacturing	Consumer and general products	low-grade
Household cooking appliance manufacturing	Consumer and general products	low-grade
Household refrigerator and home freezer manufacturing	Consumer and general products	low-grade
Household laundry equipment manufacturing	Consumer and general products	low-grade
Other major household appliance manufacturing	Consumer and general products	low-grade
Power, distribution, and specialty transformer manufacturing	Electrical power	low-grade
Motor and generator manufacturing	Electrical industrial	low-grade
Switchgear and switchboard apparatus manufacturing	Electrical industrial	low-grade
Relay and industrial control manufacturing	Electrical industrial	low-grade
Storage battery manufacturing	Electrical industrial	low-grade
Primary battery manufacturing	Electrical industrial	low-grade
Communication and energy wire and cable manufacturing	Communication	No. 2
Wiring device manufacturing	Electrical industrial	low-grade
Carbon and graphite product manufacturing	Electrical industrial	low-grade
All other miscellaneous electrical equipment and component manufacturing	Electrical industrial	low-grade
Automobile manufacturing	Electrical/Non Electrical automotive	low-grade
Light truck and utility vehicle manufacturing	Electrical/Non Electrical automotive	low-grade
Heavy duty truck manufacturing	Electrical/Non Electrical automotive	low-grade
Motor vehicle body manufacturing	Electrical/Non Electrical automotive	low-grade
Truck trailer manufacturing	Electrical/Non Electrical automotive	low-grade
Motor home manufacturing	Electrical/Non Electrical automotive	low-grade
Travel trailer and camper manufacturing	Electrical/Non Electrical automotive	low-grade
Motor vehicle gasoline engine and engine parts manufacturing	Electrical/Non Electrical automotive	low-grade
Motor vehicle electrical and electronic equipment manufacturing	Electrical/Non Electrical automotive	low-grade
Motor vehicle transmission and power train parts manufacturing	Electrical/Non Electrical automotive	low-grade
Motor vehicle seating and interior trim manufacturing	Electrical/Non Electrical automotive	low-grade
Motor vehicle metal stamping	Electrical/Non Electrical automotive	low-grade
Other Motor Vehicle Parts Manufacturing	Electrical/Non Electrical automotive	low-grade
Motor vehicle steering, suspension component, except spring, and brake systems manufacturing	Electrical/Non Electrical automotive	low-grade
Aircraft manufacturing	Other transport	low-grade
Aircraft engine and engine parts manufacturing	Other transport	low-grade
Other aircraft parts and auxiliary equipment manufacturing	Other transport	low-grade
Guided missile and space vehicle manufacturing	Other transport	low-grade
Propulsion units and parts for space vehicles and guided missiles	Other transport	low-grade
Railroad rolling stock manufacturing	Other transport	low-grade
Ship building and repairing	Other transport	low-grade
Boat building	Other transport	low-grade
Motorcycle, bicycle, and parts manufacturing	Other transport	low-grade
Military armored vehicle, tank, and tank component manufacturing	Other transport	low-grade
All other transportation equipment manufacturing	Other transport	low-grade
Wood kitchen cabinet and countertop manufacturing	Consumer and general products	low-grade
Upholstered household furniture manufacturing	Consumer and general products	low-grade
Nonupholstered wood household furniture manufacturing	Consumer and general products	low-grade
Institutional furniture manufacturing	Consumer and general products	low-grade
Other household nonupholstered furniture	Consumer and general products	low-grade
Showcase, partition, shelving, and locker manufacturing	Consumer and general products	low-grade
Office furniture and custom architectural woodwork and millwork manufacturing	Consumer and general products	low-grade
Other furniture related product manufacturing	Consumer and general products	low-grade
Surgical and medical instrument manufacturing	Diverse	low-grade
Surgical appliance and supplies manufacturing	Diverse	low-grade
Dental equipment and supplies manufacturing	Diverse	low-grade
Ophthalmic goods manufacturing	Diverse	low-grade
Dental laboratories	Diverse	low-grade
Jewelry and silverware manufacturing	Diverse	low-grade
Sporting and athletic goods manufacturing	Diverse	low-grade
Doll, toy, and game manufacturing	Diverse	low-grade
Office supplies, except paper, manufacturing	Diverse	low-grade
Sign manufacturing	Diverse	low-grade
All other miscellaneous manufacturing	Diverse	low-grade
Dog and cat food manufacturing	Diverse	low-grade
Other animal food manufacturing	Diverse	low-grade
Flour milling and malt manufacturing	Diverse	low-grade
Wet corn milling	Diverse	low-grade
Fats and oils refining and blending	Diverse	low-grade
Soybean and other oilseed processing	Diverse	low-grade
Breakfast cereal manufacturing	Diverse	low-grade
Sugar and confectionery product manufacturing	Diverse	low-grade
Frozen food manufacturing	Diverse	low-grade
Fruit and vegetable canning, pickling, and drying	Diverse	low-grade
Cheese manufacturing	Diverse	low-grade
Dry, condensed, and evaporated dairy product manufacturing	Diverse	low-grade
Fluid milk and butter manufacturing	Diverse	low-grade
Ice cream and frozen dessert manufacturing	Diverse	low-grade
Poultry processing	Diverse	low-grade
Animal, except poultry, slaughtering, rendering, and processing	Diverse	low-grade
Seafood product preparation and packaging	Diverse	low-grade
Bread and bakery product manufacturing	Diverse	low-grade
Cookie, cracker, pasta, and tortilla manufacturing	Diverse	low-grade
Snack food manufacturing	Diverse	low-grade
Coffee and tea manufacturing	Diverse	low-grade
Flavoring syrup and concentrate manufacturing	Diverse	low-grade
Seasoning and dressing manufacturing	Diverse	low-grade
All other food manufacturing	Diverse	low-grade
Soft drink and ice manufacturing	Diverse	low-grade
Breweries	Diverse	low-grade
Wineries	Diverse	low-grade
Distilleries	Diverse	low-grade
Tobacco product manufacturing	Diverse	low-grade
Fiber, yarn, and thread mills	Diverse	low-grade
Fabric mills	Diverse	low-grade
Textile and fabric finishing and fabric coating mills	Diverse	low-grade
Carpet and rug mills	Diverse	low-grade
Curtain and linen mills	Diverse	low-grade
Other textile product mills	Diverse	low-grade
Apparel manufacturing	Diverse	low-grade
Leather and allied product manufacturing	Diverse	low-grade
Pulp mills	Diverse	low-grade
Paper mills	Diverse	low-grade
Paperboard mills	Diverse	low-grade
Paperboard container manufacturing	Diverse	low-grade
Paper Bag and Coated and Treated Paper Manufacturing	Diverse	low-grade
Stationery product manufacturing	Diverse	low-grade
Sanitary paper product manufacturing	Diverse	low-grade
All other converted paper product manufacturing	Diverse	low-grade
Printing	Diverse	low-grade
Support activities for printing	Diverse	low-grade
Petroleum refineries	Diverse	low-grade
Asphalt paving mixture and block manufacturing	Diverse	low-grade
Asphalt shingle and coating materials manufacturing	Diverse	low-grade
Other petroleum and coal products manufacturing	Diverse	low-grade
Petrochemical manufacturing	Chemicals and powders
Industrial gas manufacturing	Chemicals and powders
Synthetic dye and pigment manufacturing	Chemicals and powders
Other Basic Inorganic Chemical Manufacturing	Chemicals and powders
Other basic organic chemical manufacturing	Chemicals and powders
Plastics material and resin manufacturing	Chemicals and powders
Synthetic rubber and artificial and synthetic fibers and filaments manufacturing	Chemicals and powders
Medicinal and botanical manufacturing	Chemicals and powders
Pharmaceutical preparation manufacturing	Chemicals and powders
In vitro diagnostic substance manufacturing	Chemicals and powders
Biological product, except diagnostic, manufacturing	Chemicals and powders
Fertilizer manufacturing	Chemicals and powders
Pesticide and other agricultural chemical manufacturing	Chemicals and powders
Paint and coating manufacturing	Chemicals and powders
Adhesive manufacturing	Chemicals and powders
Soap and cleaning compound manufacturing	Chemicals and powders
Toilet preparation manufacturing	Chemicals and powders
Printing ink manufacturing	Chemicals and powders
All other chemical product and preparation manufacturing	Chemicals and powders
Plastics packaging materials and unlaminated film and sheet manufacturing	Diverse	low-grade
Plastics pipe, pipe fitting, and unlaminated profile shape manufacturing	Diverse	low-grade
Laminated plastics plate, sheet, except packaging, and shape manufacturing	Diverse	low-grade
Polystyrene foam product manufacturing	Diverse	low-grade
Urethane and other foam product, except polystyrene, manufacturing	Diverse	low-grade
Plastics bottle manufacturing	Diverse	low-grade
Other plastics product manufacturing	Diverse	low-grade
Tire manufacturing	Diverse	low-grade
Rubber and plastics hoses and belting manufacturing	Diverse	low-grade
Other rubber product manufacturing	Diverse	low-grade
Motor vehicle and motor vehicle parts and supplies	Diverse	low-grade
Professional and commercial equipment and supplies	Diverse	low-grade
Household appliances and electrical and electronic goods	Diverse	low-grade
Machinery, equipment, and supplies	Diverse	low-grade
Other durable goods merchant wholesalers	Diverse	low-grade
Drugs and druggistsâ, sundries	Diverse	low-grade
Grocery and related product wholesalers	Diverse	low-grade
Petroleum and petroleum products	Diverse	low-grade
Other nondurable goods merchant wholesalers	Diverse	low-grade
Wholesale electronic markets and agents and brokers	Diverse	low-grade
Customs duties	Diverse	low-grade
Motor vehicle and parts dealers	Diverse	low-grade
Food and beverage stores	Diverse	low-grade
General merchandise stores	Diverse	low-grade
Building material and garden equipment and supplies dealers	Diverse	low-grade
Health and personal care stores	Diverse	low-grade
Gasoline stations	Diverse	low-grade
Clothing and clothing accessories stores	Diverse	low-grade
Nonstore retailers	Diverse	low-grade
All other retail	Diverse	low-grade
Air transportation	Diverse	low-grade
Rail transportation	Diverse	low-grade
Water transportation	Diverse	low-grade
Truck transportation	Diverse	low-grade
Transit and ground passenger transportation	Diverse	low-grade
Pipeline transportation	Diverse	low-grade
Scenic and sightseeing transportation and support activities for transportation	Diverse	low-grade
Couriers and messengers	Diverse	low-grade
Warehousing and storage	Diverse	low-grade
Newspaper publishers	Diverse	low-grade
Periodical Publishers	Diverse	low-grade
Book publishers	Diverse	low-grade
Directory, mailing list, and other publishers	Diverse	low-grade
Software publishers	Diverse	low-grade
Motion picture and video industries	Diverse	low-grade
Sound recording industries	Diverse	low-grade
Radio and television broadcasting	Diverse	low-grade
Cable and other subscription programming	Diverse	low-grade
Wired telecommunications carriers	Diverse	low-grade
Wireless telecommunications carriers, except satellite	Diverse	low-grade
Satellite, telecommunications resellers, and all other telecommunications	Diverse	low-grade
Data processing, hosting, and related services	Diverse	low-grade
Internet publishing and broadcasting and Web search portals	Diverse	low-grade
News syndicates, libraries, archives and all other information services	Diverse	low-grade
Nondepository credit intermediation and related activities	Diverse	low-grade
Monetary authorities and depository credit intermediation	Diverse	low-grade
Other financial investment activities	Diverse	low-grade
Securities and commodity contracts intermediation and brokerage	Diverse	low-grade
Direct life insurance carriers	Diverse	low-grade
Insurance carriers, except direct life	Diverse	low-grade
Insurance agencies, brokerages, and related activities	Diverse	low-grade
Funds, trusts, and other financial vehicles	Diverse	low-grade
Owner occupied housing	Diverse	low-grade
Tenant occupied housing	Diverse	low-grade
Other real estate	Diverse	low-grade
Automotive equipment rental and leasing	Diverse	low-grade
Commercial and industrial machinery and equipment rental and leasing	Diverse	low-grade
General and consumer goods rental	Diverse	low-grade
Lessors of nonfinancial intangible assets	Diverse	low-grade
Legal services	Diverse	low-grade
Custom computer programming services	Diverse	low-grade
Computer systems design services	Diverse	low-grade
Other computer related services, including facilities management	Diverse	low-grade
Accounting, tax preparation, bookkeeping, and payroll services	Diverse	low-grade
Architectural, engineering, and related services	Diverse	low-grade
Management consulting services	Diverse	low-grade
Environmental and other technical consulting services	Diverse	low-grade
Scientific research and development services	Diverse	low-grade
Advertising, public relations, and related services	Diverse	low-grade
Specialized design services	Diverse	low-grade
Photographic services	Diverse	low-grade
Veterinary services	Diverse	low-grade
All other miscellaneous professional, scientific, and technical services	Diverse	low-grade
Management of companies and enterprises	Diverse	low-grade
Employment services	Diverse	low-grade
Services to buildings and dwellings	Diverse	low-grade
Office administrative services	Diverse	low-grade
Facilities support services	Diverse	low-grade
Business support services	Diverse	low-grade
Travel arrangement and reservation services	Diverse	low-grade
Investigation and security services	Diverse	low-grade
Other support services	Diverse	low-grade
Waste management and remediation services	Diverse	low-grade
Elementary and secondary schools	Diverse	low-grade
Junior colleges, colleges, universities, and professional schools	Diverse	low-grade
Other educational services	Diverse	low-grade
Offices of physicians	Diverse	low-grade
Offices of dentists	Diverse	low-grade
Offices of other health practitioners	Diverse	low-grade
Outpatient care centers	Diverse	low-grade
Medical and diagnostic laboratories	Diverse	low-grade
Home health care services	Diverse	low-grade
Other ambulatory health care services	Diverse	low-grade
Hospitals	Diverse	low-grade
Nursing and community care facilities	Diverse	low-grade
Residential mental health, substance abuse, and other residential care facilities	Diverse	low-grade
Individual and family services	Diverse	low-grade
Child day care services	Diverse	low-grade
Community food, housing, and other relief services, including rehabilitation services	Diverse	low-grade
Performing arts companies	Diverse	low-grade
Spectator sports	Diverse	low-grade
Independent artists, writers, and performers	Diverse	low-grade
Promoters of performing arts and sports and agents for public figures	Diverse	low-grade
Museums, historical sites, zoos, and parks	Diverse	low-grade
Amusement parks and arcades	Diverse	low-grade
Gambling industries, except casino hotels	Diverse	low-grade
Other amusement and recreation industries	Diverse	low-grade
Accommodation	Diverse	low-grade
Full service restaurants	Diverse	low-grade
Limited service restaurants	Diverse	low-grade
All other food and drinking places	Diverse	low-grade
Automotive repair and maintenance	Diverse	low-grade
Electronic and precision equipment repair and maintenance	Diverse	low-grade
Commercial and industrial machinery and equipment repair and maintenance	Diverse	low-grade
Personal and household goods repair and maintenance	Diverse	low-grade
Personal care services	Diverse	low-grade
Death care services	Diverse	low-grade
Dry cleaning and laundry services	Diverse	low-grade
Other personal services	Diverse	low-grade
Religious organizations	Diverse	low-grade
Grantmaking, giving, and social advocacy organizations	Diverse	low-grade
Civic, social, professional, and similar organizations	Diverse	low-grade
Private households	Diverse	low-grade
Federal general government, defense	Diverse	low-grade
Federal general government, nondefense	Diverse	low-grade
Postal service	Diverse	low-grade
Other federal government enterprises	Diverse	low-grade
State and local government educational services	Diverse	low-grade
State and local government hospitals and health services	Diverse	low-grade
State and local government other services	Diverse	low-grade
Other state and local government enterprises	Diverse	low-grade
Scrap	Diverse	low-grade
Used and secondhand goods	Diverse	low-grade
Noncomparable imports	Diverse	low-grade
Rest of the world adjustment	Diverse	low-grade
Residential natural gas	Diverse	low-grade
Residential petroleum fuels	Diverse	low-grade
Personal transport fuels	Diverse	low-grade

## Sheet: ProportionMatrix
Economic sectors	Primary	NewScrap	No1	No2	LowGrade	AlloyScrap
Oilseed farming	0.6398	0.25	0	0	0.1102	0
Grain farming	0.6398	0.25	0	0	0.1102	0
Vegetable and melon farming	0.6398	0.25	0	0	0.1102	0
Fruit and tree nut farming	0.6398	0.25	0	0	0.1102	0
Greenhouse, nursery, and floriculture production	0.6398	0.25	0	0	0.1102	0
Other crop farming	0.6398	0.25	0	0	0.1102	0
Dairy cattle and milk production	0.6398	0.25	0	0	0.1102	0
Beef cattle ranching and farming, including feedlots and dual purpose ranching and farming	0.6398	0.25	0	0	0.1102	0
Poultry and egg production	0.6398	0.25	0	0	0.1102	0
Animal production, except cattle and poultry and eggs	0.6398	0.25	0	0	0.1102	0
Forestry and logging	0.6398	0.25	0	0	0.1102	0
Fishing, hunting and trapping	0.6398	0.25	0	0	0.1102	0
Support activities for agriculture and forestry	0.6398	0.25	0	0	0.1102	0
Oil and gas extraction	0.6398	0.25	0	0	0.1102	0
Coal mining	0.6398	0.25	0	0	0.1102	0
Iron, gold, silver, and other metal ore mining	0.6398	0.25	0	0	0.1102	0
Stone mining and quarrying	0.6398	0.25	0	0	0.1102	0
Other nonmetallic mineral mining and quarrying	0.6398	0.25	0	0	0.1102	0
Drilling oil and gas wells	0.6398	0.25	0	0	0.1102	0
Other support activities for mining	0.6398	0.25	0	0	0.1102	0
Electric power generation, transmission, and distribution	0.624533	0.15	0	0	0.225467	0
Natural gas distribution	0.640333	0.1	0	0	0.259667	0
Water, sewage and other systems	0.640333	0.1	0	0	0.259667	0
Health care structures	0.579356	0.15	0	0	0.270644	0
Educational and vocational structures	0.579356	0.15	0	0	0.270644	0
Nonresidential maintenance and repair	0.579356	0.15	0	0	0.270644	0
Residential maintenance and repair	0.579356	0.15	0	0	0.270644	0
Office and commercial structures	0.579356	0.15	0	0	0.270644	0
Multifamily residential structures	0.579356	0.15	0	0	0.270644	0
Other residential structures	0.579356	0.15	0	0	0.270644	0
Manufacturing structures	0.579356	0.15	0	0	0.270644	0
Other nonresidential structures	0.579356	0.15	0	0	0.270644	0
Power and communication structures	0.685511	0.1	0	0	0.214489	0
Single family residential structures	0.579356	0.15	0	0	0.270644	0
Transportation structures and highways and streets	0.579356	0.15	0	0	0.270644	0
Sawmills and wood preservation	0.6398	0.25	0	0	0.1102	0
Veneer, plywood, and engineered wood product manufacturing	0.6398	0.25	0	0	0.1102	0
Millwork	0.6398	0.25	0	0	0.1102	0
All other wood product manufacturing	0.6398	0.25	0	0	0.1102	0
Clay product and refractory manufacturing	0.6398	0.25	0	0	0.1102	0
Glass and glass product manufacturing	0.6398	0.25	0	0	0.1102	0
Cement manufacturing	0.6398	0.25	0	0	0.1102	0
Ready mix concrete manufacturing	0.6398	0.25	0	0	0.1102	0
Concrete pipe, brick, and block manufacturing	0.6398	0.25	0	0	0.1102	0
Other concrete product manufacturing	0.6398	0.25	0	0	0.1102	0
Lime and gypsum product manufacturing	0.6398	0.25	0	0	0.1102	0
Abrasive product manufacturing	0.6398	0.25	0	0	0.1102	0
Cut stone and stone product manufacturing	0.6398	0.25	0	0	0.1102	0
Ground or treated mineral and earth manufacturing	0.6398	0.25	0	0	0.1102	0
Mineral wool manufacturing	0.6398	0.25	0	0	0.1102	0
Miscellaneous nonmetallic mineral products	0.6398	0.25	0	0	0.1102	0
Iron and steel mills and ferroalloy manufacturing	0.6398	0.25	0	0	0.1102	0
Steel product manufacturing from purchased steel	0.6398	0.25	0	0	0.1102	0
Alumina refining and primary aluminum production	0.6398	0.25	0	0	0.1102	0
Aluminum product manufacturing from purchased aluminum	0.6398	0.25	0	0	0.1102	0
Primary smelting and refining of nonferrous metal, except copper and aluminum	0.6398	0.25	0	0	0.1102	0
Nonferrous metal, except copper and aluminum, rolling, drawing, extruding and alloying	0.6398	0.25	0	0	0.1102	0
Ferrous metal foundries	0.6398	0.25	0	0	0.1102	0
Nonferrous metal foundries	0.6398	0.25	0	0	0.1102	0
Custom roll forming	0.641911	0.25	0	0	0.108089	0
All other forging, stamping, and sintering	0.641911	0.25	0	0	0.108089	0
Metal crown, closure, and other metal stamping, except automotive	0.641911	0.25	0	0	0.108089	0
Cutlery and handtool manufacturing	0.641911	0.25	0	0	0.108089	0
Plate work and fabricated structural product manufacturing	0.641911	0.25	0	0	0.108089	0
Ornamental and architectural metal products manufacturing	0.579356	0.15	0	0	0.270644	0
Power boiler and heat exchanger manufacturing	0.640333	0.1	0	0.259667	0	0
Metal tank, heavy gauge, manufacturing	0.641911	0.25	0	0	0.108089	0
Metal can, box, and other metal container, light gauge, manufacturing	0.641911	0.25	0	0	0.108089	0
Hardware manufacturing	0.641911	0.25	0	0	0.108089	0
Spring and wire product manufacturing	0.6398	0.25	0	0.1102	0	0
Machine shops	0.641911	0.25	0	0	0.108089	0
Turned product and screw, nut, and bolt manufacturing	0.688889	0.1	0	0	0	0.211111
Coating, engraving, heat treating and allied activities	0.6398	0.25	0	0	0.1102	0
Plumbing fixture fitting and trim manufacturing	0.640333	0.1	0	0	0	0.259667
Valve and fittings other than plumbing	0.688889	0.1	0	0	0	0.211111
Ball and roller bearing manufacturing	0.688889	0.1	0	0	0	0.211111
Fabricated pipe and pipe fitting manufacturing	0.688889	0.1	0	0	0	0.211111
Ammunition, arms, ordnance, and accessories manufacturing	0.6398	0.25	0	0	0	0.1102
Other fabricated metal manufacturing	0.6398	0.25	0	0	0	0.1102
Farm machinery and equipment manufacturing	0.688889	0.1	0	0	0	0.211111
Lawn and garden equipment manufacturing	0.688889	0.1	0	0	0	0.211111
Construction machinery manufacturing	0.688889	0.1	0	0	0	0.211111
Mining and oil and gas field machinery manufacturing	0.688889	0.1	0	0	0	0.211111
Semiconductor machinery manufacturing	0.688889	0.1	0	0	0	0.211111
Other industrial machinery manufacturing	0.688889	0.1	0	0	0	0.211111
Optical instrument and lens manufacturing	0.688889	0.1	0	0	0	0.211111
Photographic and photocopying equipment manufacturing	0.688889	0.1	0	0	0	0.211111
Plastics and rubber industry machinery manufacturing	0.688889	0.1	0	0	0	0.211111
Vending, commercial laundry, and other commercial and service industry machinery manufacturing	0.688889	0.1	0	0	0	0.211111
Office machinery manufacturing	0.688889	0.1	0	0	0	0.211111
Heating equipment, except warm air furnaces, manufacturing	0.640333	0.1	0	0	0	0.259667
Air conditioning, refrigeration, and warm air heating equipment manufacturing	0.665333	0.075	0	0	0	0.259667
Industrial and commercial fan and blower and air purification equipment manufacturing	0.665333	0.075	0	0	0	0.259667
Industrial mold manufacturing	0.688889	0.1	0	0	0	0.211111
Special tool, die, jig, and fixture manufacturing	0.688889	0.1	0	0	0	0.211111
Machine tool manufacturing	0.688889	0.1	0	0	0	0.211111
Cutting and machine tool accessory, rolling mill, and other metalworking machinery manufacturing	0.688889	0.1	0	0	0	0.211111
Turbine and turbine generator set units manufacturing	0.688889	0.1	0	0	0	0.211111
Speed changer, industrial high speed drive, and gear manufacturing	0.688889	0.1	0	0	0	0.211111
Mechanical power transmission equipment manufacturing	0.688889	0.1	0	0	0	0.211111
Other engine equipment manufacturing	0.688889	0.1	0	0	0	0.211111
Air and gas compressor manufacturing	0.688889	0.1	0	0	0	0.211111
Pump and pumping equipment manufacturing	0.688889	0.1	0	0	0	0.211111
Material handling equipment manufacturing	0.688889	0.1	0	0	0	0.211111
Power driven handtool manufacturing	0.688889	0.1	0	0	0	0.211111
Packaging machinery manufacturing	0.688889	0.1	0	0	0	0.211111
Industrial process furnace and oven manufacturing	0.688889	0.1	0	0	0	0.211111
Other general purpose machinery manufacturing	0.688889	0.1	0	0	0	0.211111
Fluid power process machinery	0.688889	0.1	0	0	0	0.211111
Electronic computer manufacturing	0.696222	0.175	0	0	0.128778	0
Computer storage device manufacturing	0.696222	0.175	0	0	0.128778	0
Computer terminals and other computer peripheral equipment manufacturing	0.696222	0.175	0	0	0.128778	0
Telephone apparatus manufacturing	0.696222	0.175	0	0	0.128778	0
Broadcast and wireless communications equipment	0.696222	0.175	0	0	0.128778	0
Other communications equipment manufacturing	0.696222	0.175	0	0	0.128778	0
Semiconductor and related device manufacturing	0.696222	0.175	0	0	0.128778	0
Printed circuit assembly, electronic assembly, manufacturing	0.696222	0.175	0	0	0.128778	0
Other electronic component manufacturing	0.696222	0.175	0	0	0.128778	0
Electromedical and electrotherapeutic apparatus manufacturing	0.696222	0.175	0	0	0.128778	0
Search, detection, and navigation instruments manufacturing	0.696222	0.175	0	0	0.128778	0
Automatic environmental control manufacturing	0.696222	0.175	0	0	0.128778	0
Industrial process variable instruments manufacturing	0.696222	0.175	0	0	0.128778	0
Totalizing fluid meter and counting device manufacturing	0.696222	0.175	0	0	0.128778	0
Electricity and signal testing instruments manufacturing	0.696222	0.175	0	0	0.128778	0
Analytical laboratory instrument manufacturing	0.696222	0.175	0	0	0.128778	0
Irradiation apparatus manufacturing	0.696222	0.175	0	0	0.128778	0
Watch, clock, and other measuring and controlling device manufacturing	0.696222	0.175	0	0	0.128778	0
Audio and video equipment manufacturing	0.696222	0.175	0	0	0.128778	0
Manufacturing and reproducing magnetic and optical media	0.696222	0.175	0	0	0.128778	0
Electric lamp bulb and part manufacturing	0.641911	0.25	0	0	0.108089	0
Lighting fixture manufacturing	0.641911	0.25	0	0	0.108089	0
Small electrical appliance manufacturing	0.641911	0.25	0	0	0.108089	0
Household cooking appliance manufacturing	0.641911	0.25	0	0	0.108089	0
Household refrigerator and home freezer manufacturing	0.641911	0.25	0	0	0.108089	0
Household laundry equipment manufacturing	0.641911	0.25	0	0	0.108089	0
Other major household appliance manufacturing	0.641911	0.25	0	0	0.108089	0
Power, distribution, and specialty transformer manufacturing	0.655533	0.1	0	0	0.244467	0
Motor and generator manufacturing	0.638378	0.175	0	0	0.186622	0
Switchgear and switchboard apparatus manufacturing	0.638378	0.175	0	0	0.186622	0
Relay and industrial control manufacturing	0.638378	0.175	0	0	0.186622	0
Storage battery manufacturing	0.638378	0.175	0	0	0.186622	0
Primary battery manufacturing	0.638378	0.175	0	0	0.186622	0
Communication and energy wire and cable manufacturing	0.710511	0.075	0	0.214489	0	0
Wiring device manufacturing	0.638378	0.175	0	0	0.186622	0
Carbon and graphite product manufacturing	0.638378	0.175	0	0	0.186622	0
All other miscellaneous electrical equipment and component manufacturing	0.638378	0.175	0	0	0.186622	0
Automobile manufacturing	0.643111	0.15	0	0	0.206889	0
Light truck and utility vehicle manufacturing	0.643111	0.15	0	0	0.206889	0
Heavy duty truck manufacturing	0.643111	0.15	0	0	0.206889	0
Motor vehicle body manufacturing	0.643111	0.15	0	0	0.206889	0
Truck trailer manufacturing	0.643111	0.15	0	0	0.206889	0
Motor home manufacturing	0.643111	0.15	0	0	0.206889	0
Travel trailer and camper manufacturing	0.643111	0.15	0	0	0.206889	0
Motor vehicle gasoline engine and engine parts manufacturing	0.643111	0.15	0	0	0.206889	0
Motor vehicle electrical and electronic equipment manufacturing	0.643111	0.15	0	0	0.206889	0
Motor vehicle transmission and power train parts manufacturing	0.643111	0.15	0	0	0.206889	0
Motor vehicle seating and interior trim manufacturing	0.643111	0.15	0	0	0.206889	0
Motor vehicle metal stamping	0.643111	0.15	0	0	0.206889	0
Other Motor Vehicle Parts Manufacturing	0.643111	0.15	0	0	0.206889	0
Motor vehicle steering, suspension component, except spring, and brake systems manufacturing	0.643111	0.15	0	0	0.206889	0
Aircraft manufacturing	0.639978	0.162	0	0	0.198022	0
Aircraft engine and engine parts manufacturing	0.639978	0.162	0	0	0.198022	0
Other aircraft parts and auxiliary equipment manufacturing	0.639978	0.162	0	0	0.198022	0
Guided missile and space vehicle manufacturing	0.639978	0.162	0	0	0.198022	0
Propulsion units and parts for space vehicles and guided missiles	0.639978	0.162	0	0	0.198022	0
Railroad rolling stock manufacturing	0.639978	0.162	0	0	0.198022	0
Ship building and repairing	0.639978	0.162	0	0	0.198022	0
Boat building	0.639978	0.162	0	0	0.198022	0
Motorcycle, bicycle, and parts manufacturing	0.639978	0.162	0	0	0.198022	0
Military armored vehicle, tank, and tank component manufacturing	0.639978	0.162	0	0	0.198022	0
All other transportation equipment manufacturing	0.639978	0.162	0	0	0.198022	0
Wood kitchen cabinet and countertop manufacturing	0.641911	0.25	0	0	0.108089	0
Upholstered household furniture manufacturing	0.641911	0.25	0	0	0.108089	0
Nonupholstered wood household furniture manufacturing	0.641911	0.25	0	0	0.108089	0
Institutional furniture manufacturing	0.641911	0.25	0	0	0.108089	0
Other household nonupholstered furniture	0.641911	0.25	0	0	0.108089	0
Showcase, partition, shelving, and locker manufacturing	0.641911	0.25	0	0	0.108089	0
Office furniture and custom architectural woodwork and millwork manufacturing	0.641911	0.25	0	0	0.108089	0
Other furniture related product manufacturing	0.641911	0.25	0	0	0.108089	0
Surgical and medical instrument manufacturing	0.6398	0.25	0	0	0.1102	0
Surgical appliance and supplies manufacturing	0.6398	0.25	0	0	0.1102	0
Dental equipment and supplies manufacturing	0.6398	0.25	0	0	0.1102	0
Ophthalmic goods manufacturing	0.6398	0.25	0	0	0.1102	0
Dental laboratories	0.6398	0.25	0	0	0.1102	0
Jewelry and silverware manufacturing	0.6398	0.25	0	0	0.1102	0
Sporting and athletic goods manufacturing	0.6398	0.25	0	0	0.1102	0
Doll, toy, and game manufacturing	0.6398	0.25	0	0	0.1102	0
Office supplies, except paper, manufacturing	0.6398	0.25	0	0	0.1102	0
Sign manufacturing	0.6398	0.25	0	0	0.1102	0
All other miscellaneous manufacturing	0.6398	0.25	0	0	0.1102	0
Dog and cat food manufacturing	0.6398	0.25	0	0	0.1102	0
Other animal food manufacturing	0.6398	0.25	0	0	0.1102	0
Flour milling and malt manufacturing	0.6398	0.25	0	0	0.1102	0
Wet corn milling	0.6398	0.25	0	0	0.1102	0
Fats and oils refining and blending	0.6398	0.25	0	0	0.1102	0
Soybean and other oilseed processing	0.6398	0.25	0	0	0.1102	0
Breakfast cereal manufacturing	0.6398	0.25	0	0	0.1102	0
Sugar and confectionery product manufacturing	0.6398	0.25	0	0	0.1102	0
Frozen food manufacturing	0.6398	0.25	0	0	0.1102	0
Fruit and vegetable canning, pickling, and drying	0.6398	0.25	0	0	0.1102	0
Cheese manufacturing	0.6398	0.25	0	0	0.1102	0
Dry, condensed, and evaporated dairy product manufacturing	0.6398	0.25	0	0	0.1102	0
Fluid milk and butter manufacturing	0.6398	0.25	0	0	0.1102	0
Ice cream and frozen dessert manufacturing	0.6398	0.25	0	0	0.1102	0
Poultry processing	0.6398	0.25	0	0	0.1102	0
Animal, except poultry, slaughtering, rendering, and processing	0.6398	0.25	0	0	0.1102	0
Seafood product preparation and packaging	0.6398	0.25	0	0	0.1102	0
Bread and bakery product manufacturing	0.6398	0.25	0	0	0.1102	0
Cookie, cracker, pasta, and tortilla manufacturing	0.6398	0.25	0	0	0.1102	0
Snack food manufacturing	0.6398	0.25	0	0	0.1102	0
Coffee and tea manufacturing	0.6398	0.25	0	0	0.1102	0
Flavoring syrup and concentrate manufacturing	0.6398	0.25	0	0	0.1102	0
Seasoning and dressing manufacturing	0.6398	0.25	0	0	0.1102	0
All other food manufacturing	0.6398	0.25	0	0	0.1102	0
Soft drink and ice manufacturing	0.6398	0.25	0	0	0.1102	0
Breweries	0.6398	0.25	0	0	0.1102	0
Wineries	0.6398	0.25	0	0	0.1102	0
Distilleries	0.6398	0.25	0	0	0.1102	0
Tobacco product manufacturing	0.6398	0.25	0	0	0.1102	0
Fiber, yarn, and thread mills	0.6398	0.25	0	0	0.1102	0
Fabric mills	0.6398	0.25	0	0	0.1102	0
Textile and fabric finishing and fabric coating mills	0.6398	0.25	0	0	0.1102	0
Carpet and rug mills	0.6398	0.25	0	0	0.1102	0
Curtain and linen mills	0.6398	0.25	0	0	0.1102	0
Other textile product mills	0.6398	0.25	0	0	0.1102	0
Apparel manufacturing	0.6398	0.25	0	0	0.1102	0
Leather and allied product manufacturing	0.6398	0.25	0	0	0.1102	0
Pulp mills	0.6398	0.25	0	0	0.1102	0
Paper mills	0.6398	0.25	0	0	0.1102	0
Paperboard mills	0.6398	0.25	0	0	0.1102	0
Paperboard container manufacturing	0.6398	0.25	0	0	0.1102	0
Paper Bag and Coated and Treated Paper Manufacturing	0.6398	0.25	0	0	0.1102	0
Stationery product manufacturing	0.6398	0.25	0	0	0.1102	0
Sanitary paper product manufacturing	0.6398	0.25	0	0	0.1102	0
All other converted paper product manufacturing	0.6398	0.25	0	0	0.1102	0
Printing	0.6398	0.25	0	0	0.1102	0
Support activities for printing	0.6398	0.25	0	0	0.1102	0
Petroleum refineries	0.6398	0.25	0	0	0.1102	0
Asphalt paving mixture and block manufacturing	0.6398	0.25	0	0	0.1102	0
Asphalt shingle and coating materials manufacturing	0.6398	0.25	0	0	0.1102	0
Other petroleum and coal products manufacturing	0.6398	0.25	0	0	0.1102	0
Petrochemical manufacturing	0.875	0.125	0	0	0	0
Industrial gas manufacturing	0.875	0.125	0	0	0	0
Synthetic dye and pigment manufacturing	0.875	0.125	0	0	0	0
Other Basic Inorganic Chemical Manufacturing	0.875	0.125	0	0	0	0
Other basic organic chemical manufacturing	0.875	0.125	0	0	0	0
Plastics material and resin manufacturing	0.875	0.125	0	0	0	0
Synthetic rubber and artificial and synthetic fibers and filaments manufacturing	0.875	0.125	0	0	0	0
Medicinal and botanical manufacturing	0.875	0.125	0	0	0	0
Pharmaceutical preparation manufacturing	0.875	0.125	0	0	0	0
In vitro diagnostic substance manufacturing	0.875	0.125	0	0	0	0
Biological product, except diagnostic, manufacturing	0.875	0.125	0	0	0	0
Fertilizer manufacturing	0.875	0.125	0	0	0	0
Pesticide and other agricultural chemical manufacturing	0.875	0.125	0	0	0	0
Paint and coating manufacturing	0.875	0.125	0	0	0	0
Adhesive manufacturing	0.875	0.125	0	0	0	0
Soap and cleaning compound manufacturing	0.875	0.125	0	0	0	0
Toilet preparation manufacturing	0.875	0.125	0	0	0	0
Printing ink manufacturing	0.875	0.125	0	0	0	0
All other chemical product and preparation manufacturing	0.875	0.125	0	0	0	0
Plastics packaging materials and unlaminated film and sheet manufacturing	0.6398	0.25	0	0	0.1102	0
Plastics pipe, pipe fitting, and unlaminated profile shape manufacturing	0.6398	0.25	0	0	0.1102	0
Laminated plastics plate, sheet, except packaging, and shape manufacturing	0.6398	0.25	0	0	0.1102	0
Polystyrene foam product manufacturing	0.6398	0.25	0	0	0.1102	0
Urethane and other foam product, except polystyrene, manufacturing	0.6398	0.25	0	0	0.1102	0
Plastics bottle manufacturing	0.6398	0.25	0	0	0.1102	0
Other plastics product manufacturing	0.6398	0.25	0	0	0.1102	0
Tire manufacturing	0.6398	0.25	0	0	0.1102	0
Rubber and plastics hoses and belting manufacturing	0.6398	0.25	0	0	0.1102	0
Other rubber product manufacturing	0.6398	0.25	0	0	0.1102	0
Motor vehicle and motor vehicle parts and supplies	0.6398	0.25	0	0	0.1102	0
Professional and commercial equipment and supplies	0.6398	0.25	0	0	0.1102	0
Household appliances and electrical and electronic goods	0.6398	0.25	0	0	0.1102	0
Machinery, equipment, and supplies	0.6398	0.25	0	0	0.1102	0
Other durable goods merchant wholesalers	0.6398	0.25	0	0	0.1102	0
Drugs and druggistsâ, sundries	0.6398	0.25	0	0	0.1102	0
Grocery and related product wholesalers	0.6398	0.25	0	0	0.1102	0
Petroleum and petroleum products	0.6398	0.25	0	0	0.1102	0
Other nondurable goods merchant wholesalers	0.6398	0.25	0	0	0.1102	0
Wholesale electronic markets and agents and brokers	0.6398	0.25	0	0	0.1102	0
Customs duties	0.6398	0.25	0	0	0.1102	0
Motor vehicle and parts dealers	0.6398	0.25	0	0	0.1102	0
Food and beverage stores	0.6398	0.25	0	0	0.1102	0
General merchandise stores	0.6398	0.25	0	0	0.1102	0
Building material and garden equipment and supplies dealers	0.6398	0.25	0	0	0.1102	0
Health and personal care stores	0.6398	0.25	0	0	0.1102	0
Gasoline stations	0.6398	0.25	0	0	0.1102	0
Clothing and clothing accessories stores	0.6398	0.25	0	0	0.1102	0
Nonstore retailers	0.6398	0.25	0	0	0.1102	0
All other retail	0.6398	0.25	0	0	0.1102	0
Air transportation	0.6398	0.25	0	0	0.1102	0
Rail transportation	0.6398	0.25	0	0	0.1102	0
Water transportation	0.6398	0.25	0	0	0.1102	0
Truck transportation	0.6398	0.25	0	0	0.1102	0
Transit and ground passenger transportation	0.6398	0.25	0	0	0.1102	0
Pipeline transportation	0.6398	0.25	0	0	0.1102	0
Scenic and sightseeing transportation and support activities for transportation	0.6398	0.25	0	0	0.1102	0
Couriers and messengers	0.6398	0.25	0	0	0.1102	0
Warehousing and storage	0.6398	0.25	0	0	0.1102	0
Newspaper publishers	0.6398	0.25	0	0	0.1102	0
Periodical Publishers	0.6398	0.25	0	0	0.1102	0
Book publishers	0.6398	0.25	0	0	0.1102	0
Directory, mailing list, and other publishers	0.6398	0.25	0	0	0.1102	0
Software publishers	0.6398	0.25	0	0	0.1102	0
Motion picture and video industries	0.6398	0.25	0	0	0.1102	0
Sound recording industries	0.6398	0.25	0	0	0.1102	0
Radio and television broadcasting	0.6398	0.25	0	0	0.1102	0
Cable and other subscription programming	0.6398	0.25	0	0	0.1102	0
Wired telecommunications carriers	0.6398	0.25	0	0	0.1102	0
Wireless telecommunications carriers, except satellite	0.6398	0.25	0	0	0.1102	0
Satellite, telecommunications resellers, and all other telecommunications	0.6398	0.25	0	0	0.1102	0
Data processing, hosting, and related services	0.6398	0.25	0	0	0.1102	0
Internet publishing and broadcasting and Web search portals	0.6398	0.25	0	0	0.1102	0
News syndicates, libraries, archives and all other information services	0.6398	0.25	0	0	0.1102	0
Nondepository credit intermediation and related activities	0.6398	0.25	0	0	0.1102	0
Monetary authorities and depository credit intermediation	0.6398	0.25	0	0	0.1102	0
Other financial investment activities	0.6398	0.25	0	0	0.1102	0
Securities and commodity contracts intermediation and brokerage	0.6398	0.25	0	0	0.1102	0
Direct life insurance carriers	0.6398	0.25	0	0	0.1102	0
Insurance carriers, except direct life	0.6398	0.25	0	0	0.1102	0
Insurance agencies, brokerages, and related activities	0.6398	0.25	0	0	0.1102	0
Funds, trusts, and other financial vehicles	0.6398	0.25	0	0	0.1102	0
Owner occupied housing	0.6398	0.25	0	0	0.1102	0
Tenant occupied housing	0.6398	0.25	0	0	0.1102	0
Other real estate	0.6398	0.25	0	0	0.1102	0
Automotive equipment rental and leasing	0.6398	0.25	0	0	0.1102	0
Commercial and industrial machinery and equipment rental and leasing	0.6398	0.25	0	0	0.1102	0
General and consumer goods rental	0.6398	0.25	0	0	0.1102	0
Lessors of nonfinancial intangible assets	0.6398	0.25	0	0	0.1102	0
Legal services	0.6398	0.25	0	0	0.1102	0
Custom computer programming services	0.6398	0.25	0	0	0.1102	0
Computer systems design services	0.6398	0.25	0	0	0.1102	0
Other computer related services, including facilities management	0.6398	0.25	0	0	0.1102	0
Accounting, tax preparation, bookkeeping, and payroll services	0.6398	0.25	0	0	0.1102	0
Architectural, engineering, and related services	0.6398	0.25	0	0	0.1102	0
Management consulting services	0.6398	0.25	0	0	0.1102	0
Environmental and other technical consulting services	0.6398	0.25	0	0	0.1102	0
Scientific research and development services	0.6398	0.25	0	0	0.1102	0
Advertising, public relations, and related services	0.6398	0.25	0	0	0.1102	0
Specialized design services	0.6398	0.25	0	0	0.1102	0
Photographic services	0.6398	0.25	0	0	0.1102	0
Veterinary services	0.6398	0.25	0	0	0.1102	0
All other miscellaneous professional, scientific, and technical services	0.6398	0.25	0	0	0.1102	0
Management of companies and enterprises	0.6398	0.25	0	0	0.1102	0
Employment services	0.6398	0.25	0	0	0.1102	0
Services to buildings and dwellings	0.6398	0.25	0	0	0.1102	0
Office administrative services	0.6398	0.25	0	0	0.1102	0
Facilities support services	0.6398	0.25	0	0	0.1102	0
Business support services	0.6398	0.25	0	0	0.1102	0
Travel arrangement and reservation services	0.6398	0.25	0	0	0.1102	0
Investigation and security services	0.6398	0.25	0	0	0.1102	0
Other support services	0.6398	0.25	0	0	0.1102	0
Waste management and remediation services	0.6398	0.25	0	0	0.1102	0
Elementary and secondary schools	0.6398	0.25	0	0	0.1102	0
Junior colleges, colleges, universities, and professional schools	0.6398	0.25	0	0	0.1102	0
Other educational services	0.6398	0.25	0	0	0.1102	0
Offices of physicians	0.6398	0.25	0	0	0.1102	0
Offices of dentists	0.6398	0.25	0	0	0.1102	0
Offices of other health practitioners	0.6398	0.25	0	0	0.1102	0
Outpatient care centers	0.6398	0.25	0	0	0.1102	0
Medical and diagnostic laboratories	0.6398	0.25	0	0	0.1102	0
Home health care services	0.6398	0.25	0	0	0.1102	0
Other ambulatory health care services	0.6398	0.25	0	0	0.1102	0
Hospitals	0.6398	0.25	0	0	0.1102	0
Nursing and community care facilities	0.6398	0.25	0	0	0.1102	0
Residential mental health, substance abuse, and other residential care facilities	0.6398	0.25	0	0	0.1102	0
Individual and family services	0.6398	0.25	0	0	0.1102	0
Child day care services	0.6398	0.25	0	0	0.1102	0
Community food, housing, and other relief services, including rehabilitation services	0.6398	0.25	0	0	0.1102	0
Performing arts companies	0.6398	0.25	0	0	0.1102	0
Spectator sports	0.6398	0.25	0	0	0.1102	0
Independent artists, writers, and performers	0.6398	0.25	0	0	0.1102	0
Promoters of performing arts and sports and agents for public figures	0.6398	0.25	0	0	0.1102	0
Museums, historical sites, zoos, and parks	0.6398	0.25	0	0	0.1102	0
Amusement parks and arcades	0.6398	0.25	0	0	0.1102	0
Gambling industries, except casino hotels	0.6398	0.25	0	0	0.1102	0
Other amusement and recreation industries	0.6398	0.25	0	0	0.1102	0
Accommodation	0.6398	0.25	0	0	0.1102	0
Full service restaurants	0.6398	0.25	0	0	0.1102	0
Limited service restaurants	0.6398	0.25	0	0	0.1102	0
All other food and drinking places	0.6398	0.25	0	0	0.1102	0
Automotive repair and maintenance	0.6398	0.25	0	0	0.1102	0
Electronic and precision equipment repair and maintenance	0.6398	0.25	0	0	0.1102	0
Commercial and industrial machinery and equipment repair and maintenance	0.6398	0.25	0	0	0.1102	0
Personal and household goods repair and maintenance	0.6398	0.25	0	0	0.1102	0
Personal care services	0.6398	0.25	0	0	0.1102	0
Death care services	0.6398	0.25	0	0	0.1102	0
Dry cleaning and laundry services	0.6398	0.25	0	0	0.1102	0
Other personal services	0.6398	0.25	0	0	0.1102	0
Religious organizations	0.6398	0.25	0	0	0.1102	0
Grantmaking, giving, and social advocacy organizations	0.6398	0.25	0	0	0.1102	0
Civic, social, professional, and similar organizations	0.6398	0.25	0	0	0.1102	0
Private households	0.6398	0.25	0	0	0.1102	0
Federal general government, defense	0.6398	0.25	0	0	0.1102	0
Federal general government, nondefense	0.6398	0.25	0	0	0.1102	0
Postal service	0.6398	0.25	0	0	0.1102	0
Other federal government enterprises	0.6398	0.25	0	0	0.1102	0
State and local government educational services	0.6398	0.25	0	0	0.1102	0
State and local government hospitals and health services	0.6398	0.25	0	0	0.1102	0
State and local government other services	0.6398	0.25	0	0	0.1102	0
Other state and local government enterprises	0.6398	0.25	0	0	0.1102	0
Scrap	0.6398	0.25	0	0	0.1102	0
Used and secondhand goods	0.6398	0.25	0	0	0.1102	0
Noncomparable imports	0.6398	0.25	0	0	0.1102	0
Rest of the world adjustment	0.6398	0.25	0	0	0.1102	0
Residential natural gas	0.6398	0.25	0	0	0.1102	0
Residential petroleum fuels	0.6398	0.25	0	0	0.1102	0
Personal transport fuels	0.6398	0.25	0	0	0.1102	0

## Sheet: Yield_matrix
	Oilseed farming	Grain farming	Vegetable and melon farming	Fruit and tree nut farming	Greenhouse, nursery, and floriculture production	Other crop farming	Dairy cattle and milk production	Beef cattle ranching and farming, including feedlots and dual purpose ranching and farming	Poultry and egg production	Animal production, except cattle and poultry and eggs	Forestry and logging	Fishing, hunting and trapping	Support activities for agriculture and forestry	Oil and gas extraction	Coal mining	Iron, gold, silver, and other metal ore mining	Stone mining and quarrying	Other nonmetallic mineral mining and quarrying	Drilling oil and gas wells	Other support activities for mining	Electric power generation, transmission, and distribution	Natural gas distribution	Water, sewage and other systems	Health care structures	Educational and vocational structures	Nonresidential maintenance and repair	Residential maintenance and repair	Office and commercial structures	Multifamily residential structures	Other residential structures	Manufacturing structures	Other nonresidential structures	Power and communication structures	Single family residential structures	Transportation structures and highways and streets	Sawmills and wood preservation	Veneer, plywood, and engineered wood product manufacturing	Millwork	All other wood product manufacturing	Clay product and refractory manufacturing	Glass and glass product manufacturing	Cement manufacturing	Ready mix concrete manufacturing	Concrete pipe, brick, and block manufacturing	Other concrete product manufacturing	Lime and gypsum product manufacturing	Abrasive product manufacturing	Cut stone and stone product manufacturing	Ground or treated mineral and earth manufacturing
Copper rolling, drawing, extruding and alloying	0.75	0.75	0.75	0.75	0.75	0.75	0.75	0.75	0.75	0.75	0.75	0.75	0.75	0.75	0.75	0.75	0.75	0.75	0.75	0.75	0.85	0.9	0.9	0.85	0.85	0.85	0.85	0.85	0.85	0.85	0.85	0.85	0.9	0.85	0.85	0.75	0.75	0.75	0.75	0.75	0.75	0.75	0.75	0.75	0.75	0.75	0.75	0.75	0.75
Oilseed farming	1	1	1	1	1	1	1	1	1	1	1	1	1	1	1	1	1	1	1	1	1	1	1	1	1	1	1	1	1	1	1	1	1	1	1	1	1	1	1	1	1	1	1	1	1	1	1	1	1
Grain farming	0.75	0.75	0.75	0.75	0.75	0.75	0.75	0.75	0.75	0.75	0.75	0.75	0.75	0.75	0.75	0.75	0.75	0.75	0.75	0.75	0.85	0.9	0.9	0.85	0.85	0.85	0.85	0.85	0.85	0.85	0.85	0.85	0.9	0.85	0.85	0.75	0.75	0.75	0.75	0.75	0.75	0.75	0.75	0.75	0.75	0.75	0.75	0.75	0.75
Vegetable and melon farming	1	1	1	1	1	1	1	1	1	1	1	1	1	1	1	1	1	1	1	1	1	1	1	1	1	1	1	1	1	1	1	1	1	1	1	1	1	1	1	1	1	1	1	1	1	1	1	1	1
Fruit and tree nut farming	1	1	1	1	1	1	1	1	1	1	1	1	1	1	1	1	1	1	1	1	1	1	1	1	1	1	1	1	1	1	1	1	1	1	1	1	1	1	1	1	1	1	1	1	1	1	1	1	1
Greenhouse, nursery, and floriculture production	1	1	1	1	1	1	1	1	1	1	1	1	1	1	1	1	1	1	1	1	1	1	1	1	1	1	1	1	1	1	1	1	1	1	1	1	1	1	1	1	1	1	1	1	1	1	1	1	1
Other crop farming	1	1	1	1	1	1	1	1	1	1	1	1	1	1	1	1	1	1	1	1	1	1	1	1	1	1	1	1	1	1	1	1	1	1	1	1	1	1	1	1	1	1	1	1	1	1	1	1	1
Dairy cattle and milk production	1	1	1	1	1	1	1	1	1	1	1	1	1	1	1	1	1	1	1	1	1	1	1	1	1	1	1	1	1	1	1	1	1	1	1	1	1	1	1	1	1	1	1	1	1	1	1	1	1
Beef cattle ranching and farming, including feedlots and dual purpose ranching and farming	1	1	1	1	1	1	1	1	1	1	1	1	1	1	1	1	1	1	1	1	1	1	1	1	1	1	1	1	1	1	1	1	1	1	1	1	1	1	1	1	1	1	1	1	1	1	1	1	1
Poultry and egg production	1	1	1	1	1	1	1	1	1	1	1	1	1	1	1	1	1	1	1	1	1	1	1	1	1	1	1	1	1	1	1	1	1	1	1	1	1	1	1	1	1	1	1	1	1	1	1	1	1
Animal production, except cattle and poultry and eggs	1	1	1	1	1	1	1	1	1	1	1	1	1	1	1	1	1	1	1	1	1	1	1	1	1	1	1	1	1	1	1	1	1	1	1	1	1	1	1	1	1	1	1	1	1	1	1	1	1
Forestry and logging	1	1	1	1	1	1	1	1	1	1	1	1	1	1	1	1	1	1	1	1	1	1	1	1	1	1	1	1	1	1	1	1	1	1	1	1	1	1	1	1	1	1	1	1	1	1	1	1	1
Fishing, hunting and trapping	1	1	1	1	1	1	1	1	1	1	1	1	1	1	1	1	1	1	1	1	1	1	1	1	1	1	1	1	1	1	1	1	1	1	1	1	1	1	1	1	1	1	1	1	1	1	1	1	1
Support activities for agriculture and forestry	1	1	1	1	1	1	1	1	1	1	1	1	1	1	1	1	1	1	1	1	1	1	1	1	1	1	1	1	1	1	1	1	1	1	1	1	1	1	1	1	1	1	1	1	1	1	1	1	1
Oil and gas extraction	1	1	1	1	1	1	1	1	1	1	1	1	1	1	1	1	1	1	1	1	1	1	1	1	1	1	1	1	1	1	1	1	1	1	1	1	1	1	1	1	1	1	1	1	1	1	1	1	1
Coal mining	1	1	1	1	1	1	1	1	1	1	1	1	1	1	1	1	1	1	1	1	1	1	1	1	1	1	1	1	1	1	1	1	1	1	1	1	1	1	1	1	1	1	1	1	1	1	1	1	1
Iron, gold, silver, and other metal ore mining	1	1	1	1	1	1	1	1	1	1	1	1	1	1	1	1	1	1	1	1	1	1	1	1	1	1	1	1	1	1	1	1	1	1	1	1	1	1	1	1	1	1	1	1	1	1	1	1	1
Stone mining and quarrying	0.75	0.75	0.75	0.75	0.75	0.75	0.75	0.75	0.75	0.75	0.75	0.75	0.75	0.75	0.75	0.75	0.75	0.75	0.75	0.75	0.85	0.9	0.9	0.85	0.85	0.85	0.85	0.85	0.85	0.85	0.85	0.85	0.9	0.85	0.85	0.75	0.75	0.75	0.75	0.75	0.75	0.75	0.75	0.75	0.75	0.75	0.75	0.75	0.75
Other nonmetallic mineral mining and quarrying	0.75	0.75	0.75	0.75	0.75	0.75	0.75	0.75	0.75	0.75	0.75	0.75	0.75	0.75	0.75	0.75	0.75	0.75	0.75	0.75	0.85	0.9	0.9	0.85	0.85	0.85	0.85	0.85	0.85	0.85	0.85	0.85	0.9	0.85	0.85	0.75	0.75	0.75	0.75	0.75	0.75	0.75	0.75	0.75	0.75	0.75	0.75	0.75	0.75
Drilling oil and gas wells	0.75	0.75	0.75	0.75	0.75	0.75	0.75	0.75	0.75	0.75	0.75	0.75	0.75	0.75	0.75	0.75	0.75	0.75	0.75	0.75	0.85	0.9	0.9	0.85	0.85	0.85	0.85	0.85	0.85	0.85	0.85	0.85	0.9	0.85	0.85	0.75	0.75	0.75	0.75	0.75	0.75	0.75	0.75	0.75	0.75	0.75	0.75	0.75	0.75
Other support activities for mining	0.75	0.75	0.75	0.75	0.75	0.75	0.75	0.75	0.75	0.75	0.75	0.75	0.75	0.75	0.75	0.75	0.75	0.75	0.75	0.75	0.85	0.9	0.9	0.85	0.85	0.85	0.85	0.85	0.85	0.85	0.85	0.85	0.9	0.85	0.85	0.75	0.75	0.75	0.75	0.75	0.75	0.75	0.75	0.75	0.75	0.75	0.75	0.75	0.75
Electric power generation, transmission, and distribution	0.75	0.75	0.75	0.75	0.75	0.75	0.75	0.75	0.75	0.75	0.75	0.75	0.75	0.75	0.75	0.75	0.75	0.75	0.75	0.75	0.85	0.9	0.9	0.85	0.85	0.85	0.85	0.85	0.85	0.85	0.85	0.85	0.9	0.85	0.85	0.75	0.75	0.75	0.75	0.75	0.75	0.75	0.75	0.75	0.75	0.75	0.75	0.75	0.75
Natural gas distribution	0.75	0.75	0.75	0.75	0.75	0.75	0.75	0.75	0.75	0.75	0.75	0.75	0.75	0.75	0.75	0.75	0.75	0.75	0.75	0.75	0.85	0.9	0.9	0.85	0.85	0.85	0.85	0.85	0.85	0.85	0.85	0.85	0.9	0.85	0.85	0.75	0.75	0.75	0.75	0.75	0.75	0.75	0.75	0.75	0.75	0.75	0.75	0.75	0.75
Water, sewage and other systems	0.75	0.75	0.75	0.75	0.75	0.75	0.75	0.75	0.75	0.75	0.75	0.75	0.75	0.75	0.75	0.75	0.75	0.75	0.75	0.75	0.85	0.9	0.9	0.85	0.85	0.85	0.85	0.85	0.85	0.85	0.85	0.85	0.9	0.85	0.85	0.75	0.75	0.75	0.75	0.75	0.75	0.75	0.75	0.75	0.75	0.75	0.75	0.75	0.75
Health care structures	1	1	1	1	1	1	1	1	1	1	1	1	1	1	1	1	1	1	1	1	1	1	1	1	1	1	1	1	1	1	1	1	1	1	1	1	1	1	1	1	1	1	1	1	1	1	1	1	1
Educational and vocational structures	1	1	1	1	1	1	1	1	1	1	1	1	1	1	1	1	1	1	1	1	1	1	1	1	1	1	1	1	1	1	1	1	1	1	1	1	1	1	1	1	1	1	1	1	1	1	1	1	1
Nonresidential maintenance and repair	1	1	1	1	1	1	1	1	1	1	1	1	1	1	1	1	1	1	1	1	1	1	1	1	1	1	1	1	1	1	1	1	1	1	1	1	1	1	1	1	1	1	1	1	1	1	1	1	1
Residential maintenance and repair	1	1	1	1	1	1	1	1	1	1	1	1	1	1	1	1	1	1	1	1	1	1	1	1	1	1	1	1	1	1	1	1	1	1	1	1	1	1	1	1	1	1	1	1	1	1	1	1	1
Office and commercial structures	1	1	1	1	1	1	1	1	1	1	1	1	1	1	1	1	1	1	1	1	1	1	1	1	1	1	1	1	1	1	1	1	1	1	1	1	1	1	1	1	1	1	1	1	1	1	1	1	1
Multifamily residential structures	1	1	1	1	1	1	1	1	1	1	1	1	1	1	1	1	1	1	1	1	1	1	1	1	1	1	1	1	1	1	1	1	1	1	1	1	1	1	1	1	1	1	1	1	1	1	1	1	1
Other residential structures	1	1	1	1	1	1	1	1	1	1	1	1	1	1	1	1	1	1	1	1	1	1	1	1	1	1	1	1	1	1	1	1	1	1	1	1	1	1	1	1	1	1	1	1	1	1	1	1	1
Manufacturing structures	1	1	1	1	1	1	1	1	1	1	1	1	1	1	1	1	1	1	1	1	1	1	1	1	1	1	1	1	1	1	1	1	1	1	1	1	1	1	1	1	1	1	1	1	1	1	1	1	1
Other nonresidential structures	1	1	1	1	1	1	1	1	1	1	1	1	1	1	1	1	1	1	1	1	1	1	1	1	1	1	1	1	1	1	1	1	1	1	1	1	1	1	1	1	1	1	1	1	1	1	1	1	1
Power and communication structures	1	1	1	1	1	1	1	1	1	1	1	1	1	1	1	1	1	1	1	1	1	1	1	1	1	1	1	1	1	1	1	1	1	1	1	1	1	1	1	1	1	1	1	1	1	1	1	1	1
Single family residential structures	1	1	1	1	1	1	1	1	1	1	1	1	1	1	1	1	1	1	1	1	1	1	1	1	1	1	1	1	1	1	1	1	1	1	1	1	1	1	1	1	1	1	1	1	1	1	1	1	1
Transportation structures and highways and streets	1	1	1	1	1	1	1	1	1	1	1	1	1	1	1	1	1	1	1	1	1	1	1	1	1	1	1	1	1	1	1	1	1	1	1	1	1	1	1	1	1	1	1	1	1	1	1	1	1
Sawmills and wood preservation	1	1	1	1	1	1	1	1	1	1	1	1	1	1	1	1	1	1	1	1	1	1	1	1	1	1	1	1	1	1	1	1	1	1	1	1	1	1	1	1	1	1	1	1	1	1	1	1	1
Veneer, plywood, and engineered wood product manufacturing	1	1	1	1	1	1	1	1	1	1	1	1	1	1	1	1	1	1	1	1	1	1	1	1	1	1	1	1	1	1	1	1	1	1	1	1	1	1	1	1	1	1	1	1	1	1	1	1	1
Millwork	1	1	1	1	1	1	1	1	1	1	1	1	1	1	1	1	1	1	1	1	1	1	1	1	1	1	1	1	1	1	1	1	1	1	1	1	1	1	1	1	1	1	1	1	1	1	1	1	1
All other wood product manufacturing	1	1	1	1	1	1	1	1	1	1	1	1	1	1	1	1	1	1	1	1	1	1	1	1	1	1	1	1	1	1	1	1	1	1	1	1	1	1	1	1	1	1	1	1	1	1	1	1	1
Clay product and refractory manufacturing	1	1	1	1	1	1	1	1	1	1	1	1	1	1	1	1	1	1	1	1	1	1	1	1	1	1	1	1	1	1	1	1	1	1	1	1	1	1	1	1	1	1	1	1	1	1	1	1	1
Glass and glass product manufacturing	1	1	1	1	1	1	1	1	1	1	1	1	1	1	1	1	1	1	1	1	1	1	1	1	1	1	1	1	1	1	1	1	1	1	1	1	1	1	1	1	1	1	1	1	1	1	1	1	1
Cement manufacturing	1	1	1	1	1	1	1	1	1	1	1	1	1	1	1	1	1	1	1	1	1	1	1	1	1	1	1	1	1	1	1	1	1	1	1	1	1	1	1	1	1	1	1	1	1	1	1	1	1
Ready mix concrete manufacturing	0.75	0.75	0.75	0.75	0.75	0.75	0.75	0.75	0.75	0.75	0.75	0.75	0.75	0.75	0.75	0.75	0.75	0.75	0.75	0.75	0.85	0.9	0.9	0.85	0.85	0.85	0.85	0.85	0.85	0.85	0.85	0.85	0.9	0.85	0.85	0.75	0.75	0.75	0.75	0.75	0.75	0.75	0.75	0.75	0.75	0.75	0.75	0.75	0.75
Concrete pipe, brick, and block manufacturing	0.75	0.75	0.75	0.75	0.75	0.75	0.75	0.75	0.75	0.75	0.75	0.75	0.75	0.75	0.75	0.75	0.75	0.75	0.75	0.75	0.85	0.9	0.9	0.85	0.85	0.85	0.85	0.85	0.85	0.85	0.85	0.85	0.9	0.85	0.85	0.75	0.75	0.75	0.75	0.75	0.75	0.75	0.75	0.75	0.75	0.75	0.75	0.75	0.75
Other concrete product manufacturing	0.75	0.75	0.75	0.75	0.75	0.75	0.75	0.75	0.75	0.75	0.75	0.75	0.75	0.75	0.75	0.75	0.75	0.75	0.75	0.75	0.85	0.9	0.9	0.85	0.85	0.85	0.85	0.85	0.85	0.85	0.85	0.85	0.9	0.85	0.85	0.75	0.75	0.75	0.75	0.75	0.75	0.75	0.75	0.75	0.75	0.75	0.75	0.75	0.75
Lime and gypsum product manufacturing	0.75	0.75	0.75	0.75	0.75	0.75	0.75	0.75	0.75	0.75	0.75	0.75	0.75	0.75	0.75	0.75	0.75	0.75	0.75	0.75	0.85	0.9	0.9	0.85	0.85	0.85	0.85	0.85	0.85	0.85	0.85	0.85	0.9	0.85	0.85	0.75	0.75	0.75	0.75	0.75	0.75	0.75	0.75	0.75	0.75	0.75	0.75	0.75	0.75
Abrasive product manufacturing	0.75	0.75	0.75	0.75	0.75	0.75	0.75	0.75	0.75	0.75	0.75	0.75	0.75	0.75	0.75	0.75	0.75	0.75	0.75	0.75	0.85	0.9	0.9	0.85	0.85	0.85	0.85	0.85	0.85	0.85	0.85	0.85	0.9	0.85	0.85	0.75	0.75	0.75	0.75	0.75	0.75	0.75	0.75	0.75	0.75	0.75	0.75	0.75	0.75
Cut stone and stone product manufacturing	0.75	0.75	0.75	0.75	0.75	0.75	0.75	0.75	0.75	0.75	0.75	0.75	0.75	0.75	0.75	0.75	0.75	0.75	0.75	0.75	0.85	0.9	0.9	0.85	0.85	0.85	0.85	0.85	0.85	0.85	0.85	0.85	0.9	0.85	0.85	0.75	0.75	0.75	0.75	0.75	0.75	0.75	0.75	0.75	0.75	0.75	0.75	0.75	0.75
Ground or treated mineral and earth manufacturing	0.75	0.75	0.75	0.75	0.75	0.75	0.75	0.75	0.75	0.75	0.75	0.75	0.75	0.75	0.75	0.75	0.75	0.75	0.75	0.75	0.85	0.9	0.9	0.85	0.85	0.85	0.85	0.85	0.85	0.85	0.85	0.85	0.9	0.85	0.85	0.75	0.75	0.75	0.75	0.75	0.75	0.75	0.75	0.75	0.75	0.75	0.75	0.75	0.75
Mineral wool manufacturing	0.75	0.75	0.75	0.75	0.75	0.75	0.75	0.75	0.75	0.75	0.75	0.75	0.75	0.75	0.75	0.75	0.75	0.75	0.75	0.75	0.85	0.9	0.9	0.85	0.85	0.85	0.85	0.85	0.85	0.85	0.85	0.85	0.9	0.85	0.85	0.75	0.75	0.75	0.75	0.75	0.75	0.75	0.75	0.75	0.75	0.75	0.75	0.75	0.75
Miscellaneous nonmetallic mineral products	0.75	0.75	0.75	0.75	0.75	0.75	0.75	0.75	0.75	0.75	0.75	0.75	0.75	0.75	0.75	0.75	0.75	0.75	0.75	0.75	0.85	0.9	0.9	0.85	0.85	0.85	0.85	0.85	0.85	0.85	0.85	0.85	0.9	0.85	0.85	0.75	0.75	0.75	0.75	0.75	0.75	0.75	0.75	0.75	0.75	0.75	0.75	0.75	0.75
Iron and steel mills and ferroalloy manufacturing	0.75	0.75	0.75	0.75	0.75	0.75	0.75	0.75	0.75	0.75	0.75	0.75	0.75	0.75	0.75	0.75	0.75	0.75	0.75	0.75	0.85	0.9	0.9	0.85	0.85	0.85	0.85	0.85	0.85	0.85	0.85	0.85	0.9	0.85	0.85	0.75	0.75	0.75	0.75	0.75	0.75	0.75	0.75	0.75	0.75	0.75	0.75	0.75	0.75
Steel product manufacturing from purchased steel	0.75	0.75	0.75	0.75	0.75	0.75	0.75	0.75	0.75	0.75	0.75	0.75	0.75	0.75	0.75	0.75	0.75	0.75	0.75	0.75	0.85	0.9	0.9	0.85	0.85	0.85	0.85	0.85	0.85	0.85	0.85	0.85	0.9	0.85	0.85	0.75	0.75	0.75	0.75	0.75	0.75	0.75	0.75	0.75	0.75	0.75	0.75	0.75	0.75
Alumina refining and primary aluminum production	0.75	0.75	0.75	0.75	0.75	0.75	0.75	0.75	0.75	0.75	0.75	0.75	0.75	0.75	0.75	0.75	0.75	0.75	0.75	0.75	0.85	0.9	0.9	0.85	0.85	0.85	0.85	0.85	0.85	0.85	0.85	0.85	0.9	0.85	0.85	0.75	0.75	0.75	0.75	0.75	0.75	0.75	0.75	0.75	0.75	0.75	0.75	0.75	0.75
Aluminum product manufacturing from purchased aluminum	0.75	0.75	0.75	0.75	0.75	0.75	0.75	0.75	0.75	0.75	0.75	0.75	0.75	0.75	0.75	0.75	0.75	0.75	0.75	0.75	0.85	0.9	0.9	0.85	0.85	0.85	0.85	0.85	0.85	0.85	0.85	0.85	0.9	0.85	0.85	0.75	0.75	0.75	0.75	0.75	0.75	0.75	0.75	0.75	0.75	0.75	0.75	0.75	0.75
Primary smelting and refining of nonferrous metal, except copper and aluminum	0.75	0.75	0.75	0.75	0.75	0.75	0.75	0.75	0.75	0.75	0.75	0.75	0.75	0.75	0.75	0.75	0.75	0.75	0.75	0.75	0.85	0.9	0.9	0.85	0.85	0.85	0.85	0.85	0.85	0.85	0.85	0.85	0.9	0.85	0.85	0.75	0.75	0.75	0.75	0.75	0.75	0.75	0.75	0.75	0.75	0.75	0.75	0.75	0.75
Nonferrous metal, except copper and aluminum, rolling, drawing, extruding and alloying	0.75	0.75	0.75	0.75	0.75	0.75	0.75	0.75	0.75	0.75	0.75	0.75	0.75	0.75	0.75	0.75	0.75	0.75	0.75	0.75	0.85	0.9	0.9	0.85	0.85	0.85	0.85	0.85	0.85	0.85	0.85	0.85	0.9	0.85	0.85	0.75	0.75	0.75	0.75	0.75	0.75	0.75	0.75	0.75	0.75	0.75	0.75	0.75	0.75
Ferrous metal foundries	0.75	0.75	0.75	0.75	0.75	0.75	0.75	0.75	0.75	0.75	0.75	0.75	0.75	0.75	0.75	0.75	0.75	0.75	0.75	0.75	0.85	0.9	0.9	0.85	0.85	0.85	0.85	0.85	0.85	0.85	0.85	0.85	0.9	0.85	0.85	0.75	0.75	0.75	0.75	0.75	0.75	0.75	0.75	0.75	0.75	0.75	0.75	0.75	0.75
Nonferrous metal foundries	0.75	0.75	0.75	0.75	0.75	0.75	0.75	0.75	0.75	0.75	0.75	0.75	0.75	0.75	0.75	0.75	0.75	0.75	0.75	0.75	0.85	0.9	0.9	0.85	0.85	0.85	0.85	0.85	0.85	0.85	0.85	0.85	0.9	0.85	0.85	0.75	0.75	0.75	0.75	0.75	0.75	0.75	0.75	0.75	0.75	0.75	0.75	0.75	0.75
Custom roll forming	0.75	0.75	0.75	0.75	0.75	0.75	0.75	0.75	0.75	0.75	0.75	0.75	0.75	0.75	0.75	0.75	0.75	0.75	0.75	0.75	0.85	0.9	0.9	0.85	0.85	0.85	0.85	0.85	0.85	0.85	0.85	0.85	0.9	0.85	0.85	0.75	0.75	0.75	0.75	0.75	0.75	0.75	0.75	0.75	0.75	0.75	0.75	0.75	0.75
All other forging, stamping, and sintering	0.75	0.75	0.75	0.75	0.75	0.75	0.75	0.75	0.75	0.75	0.75	0.75	0.75	0.75	0.75	0.75	0.75	0.75	0.75	0.75	0.85	0.9	0.9	0.85	0.85	0.85	0.85	0.85	0.85	0.85	0.85	0.85	0.9	0.85	0.85	0.75	0.75	0.75	0.75	0.75	0.75	0.75	0.75	0.75	0.75	0.75	0.75	0.75	0.75
Metal crown, closure, and other metal stamping, except automotive	0.75	0.75	0.75	0.75	0.75	0.75	0.75	0.75	0.75	0.75	0.75	0.75	0.75	0.75	0.75	0.75	0.75	0.75	0.75	0.75	0.85	0.9	0.9	0.85	0.85	0.85	0.85	0.85	0.85	0.85	0.85	0.85	0.9	0.85	0.85	0.75	0.75	0.75	0.75	0.75	0.75	0.75	0.75	0.75	0.75	0.75	0.75	0.75	0.75
Cutlery and handtool manufacturing	0.75	0.75	0.75	0.75	0.75	0.75	0.75	0.75	0.75	0.75	0.75	0.75	0.75	0.75	0.75	0.75	0.75	0.75	0.75	0.75	0.85	0.9	0.9	0.85	0.85	0.85	0.85	0.85	0.85	0.85	0.85	0.85	0.9	0.85	0.85	0.75	0.75	0.75	0.75	0.75	0.75	0.75	0.75	0.75	0.75	0.75	0.75	0.75	0.75
Plate work and fabricated structural product manufacturing	0.75	0.75	0.75	0.75	0.75	0.75	0.75	0.75	0.75	0.75	0.75	0.75	0.75	0.75	0.75	0.75	0.75	0.75	0.75	0.75	0.85	0.9	0.9	0.85	0.85	0.85	0.85	0.85	0.85	0.85	0.85	0.85	0.9	0.85	0.85	0.75	0.75	0.75	0.75	0.75	0.75	0.75	0.75	0.75	0.75	0.75	0.75	0.75	0.75
Ornamental and architectural metal products manufacturing	0.75	0.75	0.75	0.75	0.75	0.75	0.75	0.75	0.75	0.75	0.75	0.75	0.75	0.75	0.75	0.75	0.75	0.75	0.75	0.75	0.85	0.9	0.9	0.85	0.85	0.85	0.85	0.85	0.85	0.85	0.85	0.85	0.9	0.85	0.85	0.75	0.75	0.75	0.75	0.75	0.75	0.75	0.75	0.75	0.75	0.75	0.75	0.75	0.75
Power boiler and heat exchanger manufacturing	0.75	0.75	0.75	0.75	0.75	0.75	0.75	0.75	0.75	0.75	0.75	0.75	0.75	0.75	0.75	0.75	0.75	0.75	0.75	0.75	0.85	0.9	0.9	0.85	0.85	0.85	0.85	0.85	0.85	0.85	0.85	0.85	0.9	0.85	0.85	0.75	0.75	0.75	0.75	0.75	0.75	0.75	0.75	0.75	0.75	0.75	0.75	0.75	0.75
Metal tank, heavy gauge, manufacturing	0.75	0.75	0.75	0.75	0.75	0.75	0.75	0.75	0.75	0.75	0.75	0.75	0.75	0.75	0.75	0.75	0.75	0.75	0.75	0.75	0.85	0.9	0.9	0.85	0.85	0.85	0.85	0.85	0.85	0.85	0.85	0.85	0.9	0.85	0.85	0.75	0.75	0.75	0.75	0.75	0.75	0.75	0.75	0.75	0.75	0.75	0.75	0.75	0.75
Metal can, box, and other metal container, light gauge, manufacturing	0.75	0.75	0.75	0.75	0.75	0.75	0.75	0.75	0.75	0.75	0.75	0.75	0.75	0.75	0.75	0.75	0.75	0.75	0.75	0.75	0.85	0.9	0.9	0.85	0.85	0.85	0.85	0.85	0.85	0.85	0.85	0.85	0.9	0.85	0.85	0.75	0.75	0.75	0.75	0.75	0.75	0.75	0.75	0.75	0.75	0.75	0.75	0.75	0.75
Hardware manufacturing	0.75	0.75	0.75	0.75	0.75	0.75	0.75	0.75	0.75	0.75	0.75	0.75	0.75	0.75	0.75	0.75	0.75	0.75	0.75	0.75	0.85	0.9	0.9	0.85	0.85	0.85	0.85	0.85	0.85	0.85	0.85	0.85	0.9	0.85	0.85	0.75	0.75	0.75	0.75	0.75	0.75	0.75	0.75	0.75	0.75	0.75	0.75	0.75	0.75
Spring and wire product manufacturing	0.75	0.75	0.75	0.75	0.75	0.75	0.75	0.75	0.75	0.75	0.75	0.75	0.75	0.75	0.75	0.75	0.75	0.75	0.75	0.75	0.85	0.9	0.9	0.85	0.85	0.85	0.85	0.85	0.85	0.85	0.85	0.85	0.9	0.85	0.85	0.75	0.75	0.75	0.75	0.75	0.75	0.75	0.75	0.75	0.75	0.75	0.75	0.75	0.75
Machine shops	0.75	0.75	0.75	0.75	0.75	0.75	0.75	0.75	0.75	0.75	0.75	0.75	0.75	0.75	0.75	0.75	0.75	0.75	0.75	0.75	0.85	0.9	0.9	0.85	0.85	0.85	0.85	0.85	0.85	0.85	0.85	0.85	0.9	0.85	0.85	0.75	0.75	0.75	0.75	0.75	0.75	0.75	0.75	0.75	0.75	0.75	0.75	0.75	0.75
Turned product and screw, nut, and bolt manufacturing	0.75	0.75	0.75	0.75	0.75	0.75	0.75	0.75	0.75	0.75	0.75	0.75	0.75	0.75	0.75	0.75	0.75	0.75	0.75	0.75	0.85	0.9	0.9	0.85	0.85	0.85	0.85	0.85	0.85	0.85	0.85	0.85	0.9	0.85	0.85	0.75	0.75	0.75	0.75	0.75	0.75	0.75	0.75	0.75	0.75	0.75	0.75	0.75	0.75
Coating, engraving, heat treating and allied activities	0.75	0.75	0.75	0.75	0.75	0.75	0.75	0.75	0.75	0.75	0.75	0.75	0.75	0.75	0.75	0.75	0.75	0.75	0.75	0.75	0.85	0.9	0.9	0.85	0.85	0.85	0.85	0.85	0.85	0.85	0.85	0.85	0.9	0.85	0.85	0.75	0.75	0.75	0.75	0.75	0.75	0.75	0.75	0.75	0.75	0.75	0.75	0.75	0.75
Plumbing fixture fitting and trim manufacturing	0.75	0.75	0.75	0.75	0.75	0.75	0.75	0.75	0.75	0.75	0.75	0.75	0.75	0.75	0.75	0.75	0.75	0.75	0.75	0.75	0.85	0.9	0.9	0.85	0.85	0.85	0.85	0.85	0.85	0.85	0.85	0.85	0.9	0.85	0.85	0.75	0.75	0.75	0.75	0.75	0.75	0.75	0.75	0.75	0.75	0.75	0.75	0.75	0.75
Valve and fittings other than plumbing	0.75	0.75	0.75	0.75	0.75	0.75	0.75	0.75	0.75	0.75	0.75	0.75	0.75	0.75	0.75	0.75	0.75	0.75	0.75	0.75	0.85	0.9	0.9	0.85	0.85	0.85	0.85	0.85	0.85	0.85	0.85	0.85	0.9	0.85	0.85	0.75	0.75	0.75	0.75	0.75	0.75	0.75	0.75	0.75	0.75	0.75	0.75	0.75	0.75
Ball and roller bearing manufacturing	0.75	0.75	0.75	0.75	0.75	0.75	0.75	0.75	0.75	0.75	0.75	0.75	0.75	0.75	0.75	0.75	0.75	0.75	0.75	0.75	0.85	0.9	0.9	0.85	0.85	0.85	0.85	0.85	0.85	0.85	0.85	0.85	0.9	0.85	0.85	0.75	0.75	0.75	0.75	0.75	0.75	0.75	0.75	0.75	0.75	0.75	0.75	0.75	0.75
Fabricated pipe and pipe fitting manufacturing	0.75	0.75	0.75	0.75	0.75	0.75	0.75	0.75	0.75	0.75	0.75	0.75	0.75	0.75	0.75	0.75	0.75	0.75	0.75	0.75	0.85	0.9	0.9	0.85	0.85	0.85	0.85	0.85	0.85	0.85	0.85	0.85	0.9	0.85	0.85	0.75	0.75	0.75	0.75	0.75	0.75	0.75	0.75	0.75	0.75	0.75	0.75	0.75	0.75
Ammunition, arms, ordnance, and accessories manufacturing	0.75	0.75	0.75	0.75	0.75	0.75	0.75	0.75	0.75	0.75	0.75	0.75	0.75	0.75	0.75	0.75	0.75	0.75	0.75	0.75	0.85	0.9	0.9	0.85	0.85	0.85	0.85	0.85	0.85	0.85	0.85	0.85	0.9	0.85	0.85	0.75	0.75	0.75	0.75	0.75	0.75	0.75	0.75	0.75	0.75	0.75	0.75	0.75	0.75
Other fabricated metal manufacturing	0.75	0.75	0.75	0.75	0.75	0.75	0.75	0.75	0.75	0.75	0.75	0.75	0.75	0.75	0.75	0.75	0.75	0.75	0.75	0.75	0.85	0.9	0.9	0.85	0.85	0.85	0.85	0.85	0.85	0.85	0.85	0.85	0.9	0.85	0.85	0.75	0.75	0.75	0.75	0.75	0.75	0.75	0.75	0.75	0.75	0.75	0.75	0.75	0.75
Farm machinery and equipment manufacturing	0.75	0.75	0.75	0.75	0.75	0.75	0.75	0.75	0.75	0.75	0.75	0.75	0.75	0.75	0.75	0.75	0.75	0.75	0.75	0.75	0.85	0.9	0.9	0.85	0.85	0.85	0.85	0.85	0.85	0.85	0.85	0.85	0.9	0.85	0.85	0.75	0.75	0.75	0.75	0.75	0.75	0.75	0.75	0.75	0.75	0.75	0.75	0.75	0.75
Lawn and garden equipment manufacturing	0.75	0.75	0.75	0.75	0.75	0.75	0.75	0.75	0.75	0.75	0.75	0.75	0.75	0.75	0.75	0.75	0.75	0.75	0.75	0.75	0.85	0.9	0.9	0.85	0.85	0.85	0.85	0.85	0.85	0.85	0.85	0.85	0.9	0.85	0.85	0.75	0.75	0.75	0.75	0.75	0.75	0.75	0.75	0.75	0.75	0.75	0.75	0.75	0.75
Construction machinery manufacturing	0.75	0.75	0.75	0.75	0.75	0.75	0.75	0.75	0.75	0.75	0.75	0.75	0.75	0.75	0.75	0.75	0.75	0.75	0.75	0.75	0.85	0.9	0.9	0.85	0.85	0.85	0.85	0.85	0.85	0.85	0.85	0.85	0.9	0.85	0.85	0.75	0.75	0.75	0.75	0.75	0.75	0.75	0.75	0.75	0.75	0.75	0.75	0.75	0.75
Mining and oil and gas field machinery manufacturing	1	1	1	1	1	1	1	1	1	1	1	1	1	1	1	1	1	1	1	1	1	1	1	1	1	1	1	1	1	1	1	1	1	1	1	1	1	1	1	1	1	1	1	1	1	1	1	1	1
Semiconductor machinery manufacturing	1	1	1	1	1	1	1	1	1	1	1	1	1	1	1	1	1	1	1	1	1	1	1	1	1	1	1	1	1	1	1	1	1	1	1	1	1	1	1	1	1	1	1	1	1	1	1	1	1
Other industrial machinery manufacturing	1	1	1	1	1	1	1	1	1	1	1	1	1	1	1	1	1	1	1	1	1	1	1	1	1	1	1	1	1	1	1	1	1	1	1	1	1	1	1	1	1	1	1	1	1	1	1	1	1
Optical instrument and lens manufacturing	1	1	1	1	1	1	1	1	1	1	1	1	1	1	1	1	1	1	1	1	1	1	1	1	1	1	1	1	1	1	1	1	1	1	1	1	1	1	1	1	1	1	1	1	1	1	1	1	1
Photographic and photocopying equipment manufacturing	1	1	1	1	1	1	1	1	1	1	1	1	1	1	1	1	1	1	1	1	1	1	1	1	1	1	1	1	1	1	1	1	1	1	1	1	1	1	1	1	1	1	1	1	1	1	1	1	1
Plastics and rubber industry machinery manufacturing	1	1	1	1	1	1	1	1	1	1	1	1	1	1	1	1	1	1	1	1	1	1	1	1	1	1	1	1	1	1	1	1	1	1	1	1	1	1	1	1	1	1	1	1	1	1	1	1	1
Vending, commercial laundry, and other commercial and service industry machinery manufacturing	1	1	1	1	1	1	1	1	1	1	1	1	1	1	1	1	1	1	1	1	1	1	1	1	1	1	1	1	1	1	1	1	1	1	1	1	1	1	1	1	1	1	1	1	1	1	1	1	1
Office machinery manufacturing	1	1	1	1	1	1	1	1	1	1	1	1	1	1	1	1	1	1	1	1	1	1	1	1	1	1	1	1	1	1	1	1	1	1	1	1	1	1	1	1	1	1	1	1	1	1	1	1	1
Heating equipment, except warm air furnaces, manufacturing	1	1	1	1	1	1	1	1	1	1	1	1	1	1	1	1	1	1	1	1	1	1	1	1	1	1	1	1	1	1	1	1	1	1	1	1	1	1	1	1	1	1	1	1	1	1	1	1	1
Air conditioning, refrigeration, and warm air heating equipment manufacturing	1	1	1	1	1	1	1	1	1	1	1	1	1	1	1	1	1	1	1	1	1	1	1	1	1	1	1	1	1	1	1	1	1	1	1	1	1	1	1	1	1	1	1	1	1	1	1	1	1
Industrial and commercial fan and blower and air purification equipment manufacturing	1	1	1	1	1	1	1	1	1	1	1	1	1	1	1	1	1	1	1	1	1	1	1	1	1	1	1	1	1	1	1	1	1	1	1	1	1	1	1	1	1	1	1	1	1	1	1	1	1
Industrial mold manufacturing	1	1	1	1	1	1	1	1	1	1	1	1	1	1	1	1	1	1	1	1	1	1	1	1	1	1	1	1	1	1	1	1	1	1	1	1	1	1	1	1	1	1	1	1	1	1	1	1	1
Special tool, die, jig, and fixture manufacturing	1	1	1	1	1	1	1	1	1	1	1	1	1	1	1	1	1	1	1	1	1	1	1	1	1	1	1	1	1	1	1	1	1	1	1	1	1	1	1	1	1	1	1	1	1	1	1	1	1
Machine tool manufacturing	1	1	1	1	1	1	1	1	1	1	1	1	1	1	1	1	1	1	1	1	1	1	1	1	1	1	1	1	1	1	1	1	1	1	1	1	1	1	1	1	1	1	1	1	1	1	1	1	1
Cutting and machine tool accessory, rolling mill, and other metalworking machinery manufacturing	1	1	1	1	1	1	1	1	1	1	1	1	1	1	1	1	1	1	1	1	1	1	1	1	1	1	1	1	1	1	1	1	1	1	1	1	1	1	1	1	1	1	1	1	1	1	1	1	1
Turbine and turbine generator set units manufacturing	1	1	1	1	1	1	1	1	1	1	1	1	1	1	1	1	1	1	1	1	1	1	1	1	1	1	1	1	1	1	1	1	1	1	1	1	1	1	1	1	1	1	1	1	1	1	1	1	1
Speed changer, industrial high speed drive, and gear manufacturing	1	1	1	1	1	1	1	1	1	1	1	1	1	1	1	1	1	1	1	1	1	1	1	1	1	1	1	1	1	1	1	1	1	1	1	1	1	1	1	1	1	1	1	1	1	1	1	1	1
Mechanical power transmission equipment manufacturing	1	1	1	1	1	1	1	1	1	1	1	1	1	1	1	1	1	1	1	1	1	1	1	1	1	1	1	1	1	1	1	1	1	1	1	1	1	1	1	1	1	1	1	1	1	1	1	1	1
Other engine equipment manufacturing	1	1	1	1	1	1	1	1	1	1	1	1	1	1	1	1	1	1	1	1	1	1	1	1	1	1	1	1	1	1	1	1	1	1	1	1	1	1	1	1	1	1	1	1	1	1	1	1	1
Air and gas compressor manufacturing	1	1	1	1	1	1	1	1	1	1	1	1	1	1	1	1	1	1	1	1	1	1	1	1	1	1	1	1	1	1	1	1	1	1	1	1	1	1	1	1	1	1	1	1	1	1	1	1	1
Pump and pumping equipment manufacturing	1	1	1	1	1	1	1	1	1	1	1	1	1	1	1	1	1	1	1	1	1	1	1	1	1	1	1	1	1	1	1	1	1	1	1	1	1	1	1	1	1	1	1	1	1	1	1	1	1
Material handling equipment manufacturing	1	1	1	1	1	1	1	1	1	1	1	1	1	1	1	1	1	1	1	1	1	1	1	1	1	1	1	1	1	1	1	1	1	1	1	1	1	1	1	1	1	1	1	1	1	1	1	1	1
Power driven handtool manufacturing	1	1	1	1	1	1	1	1	1	1	1	1	1	1	1	1	1	1	1	1	1	1	1	1	1	1	1	1	1	1	1	1	1	1	1	1	1	1	1	1	1	1	1	1	1	1	1	1	1
Packaging machinery manufacturing	1	1	1	1	1	1	1	1	1	1	1	1	1	1	1	1	1	1	1	1	1	1	1	1	1	1	1	1	1	1	1	1	1	1	1	1	1	1	1	1	1	1	1	1	1	1	1	1	1
Industrial process furnace and oven manufacturing	1	1	1	1	1	1	1	1	1	1	1	1	1	1	1	1	1	1	1	1	1	1	1	1	1	1	1	1	1	1	1	1	1	1	1	1	1	1	1	1	1	1	1	1	1	1	1	1	1
Other general purpose machinery manufacturing	1	1	1	1	1	1	1	1	1	1	1	1	1	1	1	1	1	1	1	1	1	1	1	1	1	1	1	1	1	1	1	1	1	1	1	1	1	1	1	1	1	1	1	1	1	1	1	1	1
Fluid power process machinery	1	1	1	1	1	1	1	1	1	1	1	1	1	1	1	1	1	1	1	1	1	1	1	1	1	1	1	1	1	1	1	1	1	1	1	1	1	1	1	1	1	1	1	1	1	1	1	1	1
Electronic computer manufacturing	1	1	1	1	1	1	1	1	1	1	1	1	1	1	1	1	1	1	1	1	1	1	1	1	1	1	1	1	1	1	1	1	1	1	1	1	1	1	1	1	1	1	1	1	1	1	1	1	1
Computer storage device manufacturing	1	1	1	1	1	1	1	1	1	1	1	1	1	1	1	1	1	1	1	1	1	1	1	1	1	1	1	1	1	1	1	1	1	1	1	1	1	1	1	1	1	1	1	1	1	1	1	1	1
Computer terminals and other computer peripheral equipment manufacturing	1	1	1	1	1	1	1	1	1	1	1	1	1	1	1	1	1	1	1	1	1	1	1	1	1	1	1	1	1	1	1	1	1	1	1	1	1	1	1	1	1	1	1	1	1	1	1	1	1
Telephone apparatus manufacturing	1	1	1	1	1	1	1	1	1	1	1	1	1	1	1	1	1	1	1	1	1	1	1	1	1	1	1	1	1	1	1	1	1	1	1	1	1	1	1	1	1	1	1	1	1	1	1	1	1
Broadcast and wireless communications equipment	1	1	1	1	1	1	1	1	1	1	1	1	1	1	1	1	1	1	1	1	1	1	1	1	1	1	1	1	1	1	1	1	1	1	1	1	1	1	1	1	1	1	1	1	1	1	1	1	1
Other communications equipment manufacturing	1	1	1	1	1	1	1	1	1	1	1	1	1	1	1	1	1	1	1	1	1	1	1	1	1	1	1	1	1	1	1	1	1	1	1	1	1	1	1	1	1	1	1	1	1	1	1	1	1
Semiconductor and related device manufacturing	1	1	1	1	1	1	1	1	1	1	1	1	1	1	1	1	1	1	1	1	1	1	1	1	1	1	1	1	1	1	1	1	1	1	1	1	1	1	1	1	1	1	1	1	1	1	1	1	1
Printed circuit assembly, electronic assembly, manufacturing	1	1	1	1	1	1	1	1	1	1	1	1	1	1	1	1	1	1	1	1	1	1	1	1	1	1	1	1	1	1	1	1	1	1	1	1	1	1	1	1	1	1	1	1	1	1	1	1	1
Other electronic component manufacturing	1	1	1	1	1	1	1	1	1	1	1	1	1	1	1	1	1	1	1	1	1	1	1	1	1	1	1	1	1	1	1	1	1	1	1	1	1	1	1	1	1	1	1	1	1	1	1	1	1
Electromedical and electrotherapeutic apparatus manufacturing	1	1	1	1	1	1	1	1	1	1	1	1	1	1	1	1	1	1	1	1	1	1	1	1	1	1	1	1	1	1	1	1	1	1	1	1	1	1	1	1	1	1	1	1	1	1	1	1	1
Search, detection, and navigation instruments manufacturing	1	1	1	1	1	1	1	1	1	1	1	1	1	1	1	1	1	1	1	1	1	1	1	1	1	1	1	1	1	1	1	1	1	1	1	1	1	1	1	1	1	1	1	1	1	1	1	1	1
Automatic environmental control manufacturing	1	1	1	1	1	1	1	1	1	1	1	1	1	1	1	1	1	1	1	1	1	1	1	1	1	1	1	1	1	1	1	1	1	1	1	1	1	1	1	1	1	1	1	1	1	1	1	1	1
Industrial process variable instruments manufacturing	1	1	1	1	1	1	1	1	1	1	1	1	1	1	1	1	1	1	1	1	1	1	1	1	1	1	1	1	1	1	1	1	1	1	1	1	1	1	1	1	1	1	1	1	1	1	1	1	1
Totalizing fluid meter and counting device manufacturing	1	1	1	1	1	1	1	1	1	1	1	1	1	1	1	1	1	1	1	1	1	1	1	1	1	1	1	1	1	1	1	1	1	1	1	1	1	1	1	1	1	1	1	1	1	1	1	1	1
Electricity and signal testing instruments manufacturing	1	1	1	1	1	1	1	1	1	1	1	1	1	1	1	1	1	1	1	1	1	1	1	1	1	1	1	1	1	1	1	1	1	1	1	1	1	1	1	1	1	1	1	1	1	1	1	1	1
Analytical laboratory instrument manufacturing	1	1	1	1	1	1	1	1	1	1	1	1	1	1	1	1	1	1	1	1	1	1	1	1	1	1	1	1	1	1	1	1	1	1	1	1	1	1	1	1	1	1	1	1	1	1	1	1	1
Irradiation apparatus manufacturing	1	1	1	1	1	1	1	1	1	1	1	1	1	1	1	1	1	1	1	1	1	1	1	1	1	1	1	1	1	1	1	1	1	1	1	1	1	1	1	1	1	1	1	1	1	1	1	1	1
Watch, clock, and other measuring and controlling device manufacturing	1	1	1	1	1	1	1	1	1	1	1	1	1	1	1	1	1	1	1	1	1	1	1	1	1	1	1	1	1	1	1	1	1	1	1	1	1	1	1	1	1	1	1	1	1	1	1	1	1
Audio and video equipment manufacturing	1	1	1	1	1	1	1	1	1	1	1	1	1	1	1	1	1	1	1	1	1	1	1	1	1	1	1	1	1	1	1	1	1	1	1	1	1	1	1	1	1	1	1	1	1	1	1	1	1
Manufacturing and reproducing magnetic and optical media	1	1	1	1	1	1	1	1	1	1	1	1	1	1	1	1	1	1	1	1	1	1	1	1	1	1	1	1	1	1	1	1	1	1	1	1	1	1	1	1	1	1	1	1	1	1	1	1	1
Electric lamp bulb and part manufacturing	1	1	1	1	1	1	1	1	1	1	1	1	1	1	1	1	1	1	1	1	1	1	1	1	1	1	1	1	1	1	1	1	1	1	1	1	1	1	1	1	1	1	1	1	1	1	1	1	1
Lighting fixture manufacturing	1	1	1	1	1	1	1	1	1	1	1	1	1	1	1	1	1	1	1	1	1	1	1	1	1	1	1	1	1	1	1	1	1	1	1	1	1	1	1	1	1	1	1	1	1	1	1	1	1
Small electrical appliance manufacturing	1	1	1	1	1	1	1	1	1	1	1	1	1	1	1	1	1	1	1	1	1	1	1	1	1	1	1	1	1	1	1	1	1	1	1	1	1	1	1	1	1	1	1	1	1	1	1	1	1
Household cooking appliance manufacturing	1	1	1	1	1	1	1	1	1	1	1	1	1	1	1	1	1	1	1	1	1	1	1	1	1	1	1	1	1	1	1	1	1	1	1	1	1	1	1	1	1	1	1	1	1	1	1	1	1
Household refrigerator and home freezer manufacturing	1	1	1	1	1	1	1	1	1	1	1	1	1	1	1	1	1	1	1	1	1	1	1	1	1	1	1	1	1	1	1	1	1	1	1	1	1	1	1	1	1	1	1	1	1	1	1	1	1
Household laundry equipment manufacturing	1	1	1	1	1	1	1	1	1	1	1	1	1	1	1	1	1	1	1	1	1	1	1	1	1	1	1	1	1	1	1	1	1	1	1	1	1	1	1	1	1	1	1	1	1	1	1	1	1
Other major household appliance manufacturing	1	1	1	1	1	1	1	1	1	1	1	1	1	1	1	1	1	1	1	1	1	1	1	1	1	1	1	1	1	1	1	1	1	1	1	1	1	1	1	1	1	1	1	1	1	1	1	1	1
Power, distribution, and specialty transformer manufacturing	1	1	1	1	1	1	1	1	1	1	1	1	1	1	1	1	1	1	1	1	1	1	1	1	1	1	1	1	1	1	1	1	1	1	1	1	1	1	1	1	1	1	1	1	1	1	1	1	1
Motor and generator manufacturing	1	1	1	1	1	1	1	1	1	1	1	1	1	1	1	1	1	1	1	1	1	1	1	1	1	1	1	1	1	1	1	1	1	1	1	1	1	1	1	1	1	1	1	1	1	1	1	1	1
Switchgear and switchboard apparatus manufacturing	1	1	1	1	1	1	1	1	1	1	1	1	1	1	1	1	1	1	1	1	1	1	1	1	1	1	1	1	1	1	1	1	1	1	1	1	1	1	1	1	1	1	1	1	1	1	1	1	1
Relay and industrial control manufacturing	1	1	1	1	1	1	1	1	1	1	1	1	1	1	1	1	1	1	1	1	1	1	1	1	1	1	1	1	1	1	1	1	1	1	1	1	1	1	1	1	1	1	1	1	1	1	1	1	1
Storage battery manufacturing	1	1	1	1	1	1	1	1	1	1	1	1	1	1	1	1	1	1	1	1	1	1	1	1	1	1	1	1	1	1	1	1	1	1	1	1	1	1	1	1	1	1	1	1	1	1	1	1	1
Primary battery manufacturing	1	1	1	1	1	1	1	1	1	1	1	1	1	1	1	1	1	1	1	1	1	1	1	1	1	1	1	1	1	1	1	1	1	1	1	1	1	1	1	1	1	1	1	1	1	1	1	1	1
Communication and energy wire and cable manufacturing	1	1	1	1	1	1	1	1	1	1	1	1	1	1	1	1	1	1	1	1	1	1	1	1	1	1	1	1	1	1	1	1	1	1	1	1	1	1	1	1	1	1	1	1	1	1	1	1	1
Wiring device manufacturing	1	1	1	1	1	1	1	1	1	1	1	1	1	1	1	1	1	1	1	1	1	1	1	1	1	1	1	1	1	1	1	1	1	1	1	1	1	1	1	1	1	1	1	1	1	1	1	1	1
Carbon and graphite product manufacturing	1	1	1	1	1	1	1	1	1	1	1	1	1	1	1	1	1	1	1	1	1	1	1	1	1	1	1	1	1	1	1	1	1	1	1	1	1	1	1	1	1	1	1	1	1	1	1	1	1
All other miscellaneous electrical equipment and component manufacturing	1	1	1	1	1	1	1	1	1	1	1	1	1	1	1	1	1	1	1	1	1	1	1	1	1	1	1	1	1	1	1	1	1	1	1	1	1	1	1	1	1	1	1	1	1	1	1	1	1
Automobile manufacturing	1	1	1	1	1	1	1	1	1	1	1	1	1	1	1	1	1	1	1	1	1	1	1	1	1	1	1	1	1	1	1	1	1	1	1	1	1	1	1	1	1	1	1	1	1	1	1	1	1
Light truck and utility vehicle manufacturing	1	1	1	1	1	1	1	1	1	1	1	1	1	1	1	1	1	1	1	1	1	1	1	1	1	1	1	1	1	1	1	1	1	1	1	1	1	1	1	1	1	1	1	1	1	1	1	1	1
Heavy duty truck manufacturing	1	1	1	1	1	1	1	1	1	1	1	1	1	1	1	1	1	1	1	1	1	1	1	1	1	1	1	1	1	1	1	1	1	1	1	1	1	1	1	1	1	1	1	1	1	1	1	1	1
Motor vehicle body manufacturing	1	1	1	1	1	1	1	1	1	1	1	1	1	1	1	1	1	1	1	1	1	1	1	1	1	1	1	1	1	1	1	1	1	1	1	1	1	1	1	1	1	1	1	1	1	1	1	1	1
Truck trailer manufacturing	1	1	1	1	1	1	1	1	1	1	1	1	1	1	1	1	1	1	1	1	1	1	1	1	1	1	1	1	1	1	1	1	1	1	1	1	1	1	1	1	1	1	1	1	1	1	1	1	1
Motor home manufacturing	1	1	1	1	1	1	1	1	1	1	1	1	1	1	1	1	1	1	1	1	1	1	1	1	1	1	1	1	1	1	1	1	1	1	1	1	1	1	1	1	1	1	1	1	1	1	1	1	1
Travel trailer and camper manufacturing	1	1	1	1	1	1	1	1	1	1	1	1	1	1	1	1	1	1	1	1	1	1	1	1	1	1	1	1	1	1	1	1	1	1	1	1	1	1	1	1	1	1	1	1	1	1	1	1	1
Motor vehicle gasoline engine and engine parts manufacturing	1	1	1	1	1	1	1	1	1	1	1	1	1	1	1	1	1	1	1	1	1	1	1	1	1	1	1	1	1	1	1	1	1	1	1	1	1	1	1	1	1	1	1	1	1	1	1	1	1
Motor vehicle electrical and electronic equipment manufacturing	1	1	1	1	1	1	1	1	1	1	1	1	1	1	1	1	1	1	1	1	1	1	1	1	1	1	1	1	1	1	1	1	1	1	1	1	1	1	1	1	1	1	1	1	1	1	1	1	1
Motor vehicle transmission and power train parts manufacturing	1	1	1	1	1	1	1	1	1	1	1	1	1	1	1	1	1	1	1	1	1	1	1	1	1	1	1	1	1	1	1	1	1	1	1	1	1	1	1	1	1	1	1	1	1	1	1	1	1
Motor vehicle seating and interior trim manufacturing	1	1	1	1	1	1	1	1	1	1	1	1	1	1	1	1	1	1	1	1	1	1	1	1	1	1	1	1	1	1	1	1	1	1	1	1	1	1	1	1	1	1	1	1	1	1	1	1	1
Motor vehicle metal stamping	1	1	1	1	1	1	1	1	1	1	1	1	1	1	1	1	1	1	1	1	1	1	1	1	1	1	1	1	1	1	1	1	1	1	1	1	1	1	1	1	1	1	1	1	1	1	1	1	1
Other Motor Vehicle Parts Manufacturing	1	1	1	1	1	1	1	1	1	1	1	1	1	1	1	1	1	1	1	1	1	1	1	1	1	1	1	1	1	1	1	1	1	1	1	1	1	1	1	1	1	1	1	1	1	1	1	1	1
Motor vehicle steering, suspension component, except spring, and brake systems manufacturing	1	1	1	1	1	1	1	1	1	1	1	1	1	1	1	1	1	1	1	1	1	1	1	1	1	1	1	1	1	1	1	1	1	1	1	1	1	1	1	1	1	1	1	1	1	1	1	1	1
Aircraft manufacturing	1	1	1	1	1	1	1	1	1	1	1	1	1	1	1	1	1	1	1	1	1	1	1	1	1	1	1	1	1	1	1	1	1	1	1	1	1	1	1	1	1	1	1	1	1	1	1	1	1
Aircraft engine and engine parts manufacturing	1	1	1	1	1	1	1	1	1	1	1	1	1	1	1	1	1	1	1	1	1	1	1	1	1	1	1	1	1	1	1	1	1	1	1	1	1	1	1	1	1	1	1	1	1	1	1	1	1
Other aircraft parts and auxiliary equipment manufacturing	1	1	1	1	1	1	1	1	1	1	1	1	1	1	1	1	1	1	1	1	1	1	1	1	1	1	1	1	1	1	1	1	1	1	1	1	1	1	1	1	1	1	1	1	1	1	1	1	1
Guided missile and space vehicle manufacturing	1	1	1	1	1	1	1	1	1	1	1	1	1	1	1	1	1	1	1	1	1	1	1	1	1	1	1	1	1	1	1	1	1	1	1	1	1	1	1	1	1	1	1	1	1	1	1	1	1
Propulsion units and parts for space vehicles and guided missiles	1	1	1	1	1	1	1	1	1	1	1	1	1	1	1	1	1	1	1	1	1	1	1	1	1	1	1	1	1	1	1	1	1	1	1	1	1	1	1	1	1	1	1	1	1	1	1	1	1
Railroad rolling stock manufacturing	1	1	1	1	1	1	1	1	1	1	1	1	1	1	1	1	1	1	1	1	1	1	1	1	1	1	1	1	1	1	1	1	1	1	1	1	1	1	1	1	1	1	1	1	1	1	1	1	1
Ship building and repairing	1	1	1	1	1	1	1	1	1	1	1	1	1	1	1	1	1	1	1	1	1	1	1	1	1	1	1	1	1	1	1	1	1	1	1	1	1	1	1	1	1	1	1	1	1	1	1	1	1
Boat building	1	1	1	1	1	1	1	1	1	1	1	1	1	1	1	1	1	1	1	1	1	1	1	1	1	1	1	1	1	1	1	1	1	1	1	1	1	1	1	1	1	1	1	1	1	1	1	1	1
Motorcycle, bicycle, and parts manufacturing	1	1	1	1	1	1	1	1	1	1	1	1	1	1	1	1	1	1	1	1	1	1	1	1	1	1	1	1	1	1	1	1	1	1	1	1	1	1	1	1	1	1	1	1	1	1	1	1	1
Military armored vehicle, tank, and tank component manufacturing	1	1	1	1	1	1	1	1	1	1	1	1	1	1	1	1	1	1	1	1	1	1	1	1	1	1	1	1	1	1	1	1	1	1	1	1	1	1	1	1	1	1	1	1	1	1	1	1	1
All other transportation equipment manufacturing	1	1	1	1	1	1	1	1	1	1	1	1	1	1	1	1	1	1	1	1	1	1	1	1	1	1	1	1	1	1	1	1	1	1	1	1	1	1	1	1	1	1	1	1	1	1	1	1	1
Wood kitchen cabinet and countertop manufacturing	1	1	1	1	1	1	1	1	1	1	1	1	1	1	1	1	1	1	1	1	1	1	1	1	1	1	1	1	1	1	1	1	1	1	1	1	1	1	1	1	1	1	1	1	1	1	1	1	1
Upholstered household furniture manufacturing	1	1	1	1	1	1	1	1	1	1	1	1	1	1	1	1	1	1	1	1	1	1	1	1	1	1	1	1	1	1	1	1	1	1	1	1	1	1	1	1	1	1	1	1	1	1	1	1	1
Nonupholstered wood household furniture manufacturing	1	1	1	1	1	1	1	1	1	1	1	1	1	1	1	1	1	1	1	1	1	1	1	1	1	1	1	1	1	1	1	1	1	1	1	1	1	1	1	1	1	1	1	1	1	1	1	1	1
Institutional furniture manufacturing	1	1	1	1	1	1	1	1	1	1	1	1	1	1	1	1	1	1	1	1	1	1	1	1	1	1	1	1	1	1	1	1	1	1	1	1	1	1	1	1	1	1	1	1	1	1	1	1	1
Other household nonupholstered furniture	1	1	1	1	1	1	1	1	1	1	1	1	1	1	1	1	1	1	1	1	1	1	1	1	1	1	1	1	1	1	1	1	1	1	1	1	1	1	1	1	1	1	1	1	1	1	1	1	1
Showcase, partition, shelving, and locker manufacturing	1	1	1	1	1	1	1	1	1	1	1	1	1	1	1	1	1	1	1	1	1	1	1	1	1	1	1	1	1	1	1	1	1	1	1	1	1	1	1	1	1	1	1	1	1	1	1	1	1
Office furniture and custom architectural woodwork and millwork manufacturing	1	1	1	1	1	1	1	1	1	1	1	1	1	1	1	1	1	1	1	1	1	1	1	1	1	1	1	1	1	1	1	1	1	1	1	1	1	1	1	1	1	1	1	1	1	1	1	1	1
Other furniture related product manufacturing	1	1	1	1	1	1	1	1	1	1	1	1	1	1	1	1	1	1	1	1	1	1	1	1	1	1	1	1	1	1	1	1	1	1	1	1	1	1	1	1	1	1	1	1	1	1	1	1	1
Surgical and medical instrument manufacturing	1	1	1	1	1	1	1	1	1	1	1	1	1	1	1	1	1	1	1	1	1	1	1	1	1	1	1	1	1	1	1	1	1	1	1	1	1	1	1	1	1	1	1	1	1	1	1	1	1
Surgical appliance and supplies manufacturing	1	1	1	1	1	1	1	1	1	1	1	1	1	1	1	1	1	1	1	1	1	1	1	1	1	1	1	1	1	1	1	1	1	1	1	1	1	1	1	1	1	1	1	1	1	1	1	1	1
Dental equipment and supplies manufacturing	1	1	1	1	1	1	1	1	1	1	1	1	1	1	1	1	1	1	1	1	1	1	1	1	1	1	1	1	1	1	1	1	1	1	1	1	1	1	1	1	1	1	1	1	1	1	1	1	1
Ophthalmic goods manufacturing	1	1	1	1	1	1	1	1	1	1	1	1	1	1	1	1	1	1	1	1	1	1	1	1	1	1	1	1	1	1	1	1	1	1	1	1	1	1	1	1	1	1	1	1	1	1	1	1	1
Dental laboratories	1	1	1	1	1	1	1	1	1	1	1	1	1	1	1	1	1	1	1	1	1	1	1	1	1	1	1	1	1	1	1	1	1	1	1	1	1	1	1	1	1	1	1	1	1	1	1	1	1
Jewelry and silverware manufacturing	1	1	1	1	1	1	1	1	1	1	1	1	1	1	1	1	1	1	1	1	1	1	1	1	1	1	1	1	1	1	1	1	1	1	1	1	1	1	1	1	1	1	1	1	1	1	1	1	1
Sporting and athletic goods manufacturing	1	1	1	1	1	1	1	1	1	1	1	1	1	1	1	1	1	1	1	1	1	1	1	1	1	1	1	1	1	1	1	1	1	1	1	1	1	1	1	1	1	1	1	1	1	1	1	1	1
Doll, toy, and game manufacturing	1	1	1	1	1	1	1	1	1	1	1	1	1	1	1	1	1	1	1	1	1	1	1	1	1	1	1	1	1	1	1	1	1	1	1	1	1	1	1	1	1	1	1	1	1	1	1	1	1
Office supplies, except paper, manufacturing	1	1	1	1	1	1	1	1	1	1	1	1	1	1	1	1	1	1	1	1	1	1	1	1	1	1	1	1	1	1	1	1	1	1	1	1	1	1	1	1	1	1	1	1	1	1	1	1	1
Sign manufacturing	1	1	1	1	1	1	1	1	1	1	1	1	1	1	1	1	1	1	1	1	1	1	1	1	1	1	1	1	1	1	1	1	1	1	1	1	1	1	1	1	1	1	1	1	1	1	1	1	1
All other miscellaneous manufacturing	1	1	1	1	1	1	1	1	1	1	1	1	1	1	1	1	1	1	1	1	1	1	1	1	1	1	1	1	1	1	1	1	1	1	1	1	1	1	1	1	1	1	1	1	1	1	1	1	1
Dog and cat food manufacturing	1	1	1	1	1	1	1	1	1	1	1	1	1	1	1	1	1	1	1	1	1	1	1	1	1	1	1	1	1	1	1	1	1	1	1	1	1	1	1	1	1	1	1	1	1	1	1	1	1
Other animal food manufacturing	1	1	1	1	1	1	1	1	1	1	1	1	1	1	1	1	1	1	1	1	1	1	1	1	1	1	1	1	1	1	1	1	1	1	1	1	1	1	1	1	1	1	1	1	1	1	1	1	1
Flour milling and malt manufacturing	1	1	1	1	1	1	1	1	1	1	1	1	1	1	1	1	1	1	1	1	1	1	1	1	1	1	1	1	1	1	1	1	1	1	1	1	1	1	1	1	1	1	1	1	1	1	1	1	1
Wet corn milling	1	1	1	1	1	1	1	1	1	1	1	1	1	1	1	1	1	1	1	1	1	1	1	1	1	1	1	1	1	1	1	1	1	1	1	1	1	1	1	1	1	1	1	1	1	1	1	1	1
Fats and oils refining and blending	1	1	1	1	1	1	1	1	1	1	1	1	1	1	1	1	1	1	1	1	1	1	1	1	1	1	1	1	1	1	1	1	1	1	1	1	1	1	1	1	1	1	1	1	1	1	1	1	1
Soybean and other oilseed processing	1	1	1	1	1	1	1	1	1	1	1	1	1	1	1	1	1	1	1	1	1	1	1	1	1	1	1	1	1	1	1	1	1	1	1	1	1	1	1	1	1	1	1	1	1	1	1	1	1
Breakfast cereal manufacturing	1	1	1	1	1	1	1	1	1	1	1	1	1	1	1	1	1	1	1	1	1	1	1	1	1	1	1	1	1	1	1	1	1	1	1	1	1	1	1	1	1	1	1	1	1	1	1	1	1
Sugar and confectionery product manufacturing	1	1	1	1	1	1	1	1	1	1	1	1	1	1	1	1	1	1	1	1	1	1	1	1	1	1	1	1	1	1	1	1	1	1	1	1	1	1	1	1	1	1	1	1	1	1	1	1	1
Frozen food manufacturing	1	1	1	1	1	1	1	1	1	1	1	1	1	1	1	1	1	1	1	1	1	1	1	1	1	1	1	1	1	1	1	1	1	1	1	1	1	1	1	1	1	1	1	1	1	1	1	1	1
Fruit and vegetable canning, pickling, and drying	1	1	1	1	1	1	1	1	1	1	1	1	1	1	1	1	1	1	1	1	1	1	1	1	1	1	1	1	1	1	1	1	1	1	1	1	1	1	1	1	1	1	1	1	1	1	1	1	1
Cheese manufacturing	1	1	1	1	1	1	1	1	1	1	1	1	1	1	1	1	1	1	1	1	1	1	1	1	1	1	1	1	1	1	1	1	1	1	1	1	1	1	1	1	1	1	1	1	1	1	1	1	1
Dry, condensed, and evaporated dairy product manufacturing	1	1	1	1	1	1	1	1	1	1	1	1	1	1	1	1	1	1	1	1	1	1	1	1	1	1	1	1	1	1	1	1	1	1	1	1	1	1	1	1	1	1	1	1	1	1	1	1	1
Fluid milk and butter manufacturing	1	1	1	1	1	1	1	1	1	1	1	1	1	1	1	1	1	1	1	1	1	1	1	1	1	1	1	1	1	1	1	1	1	1	1	1	1	1	1	1	1	1	1	1	1	1	1	1	1
Ice cream and frozen dessert manufacturing	1	1	1	1	1	1	1	1	1	1	1	1	1	1	1	1	1	1	1	1	1	1	1	1	1	1	1	1	1	1	1	1	1	1	1	1	1	1	1	1	1	1	1	1	1	1	1	1	1
Poultry processing	1	1	1	1	1	1	1	1	1	1	1	1	1	1	1	1	1	1	1	1	1	1	1	1	1	1	1	1	1	1	1	1	1	1	1	1	1	1	1	1	1	1	1	1	1	1	1	1	1
Animal, except poultry, slaughtering, rendering, and processing	1	1	1	1	1	1	1	1	1	1	1	1	1	1	1	1	1	1	1	1	1	1	1	1	1	1	1	1	1	1	1	1	1	1	1	1	1	1	1	1	1	1	1	1	1	1	1	1	1
Seafood product preparation and packaging	1	1	1	1	1	1	1	1	1	1	1	1	1	1	1	1	1	1	1	1	1	1	1	1	1	1	1	1	1	1	1	1	1	1	1	1	1	1	1	1	1	1	1	1	1	1	1	1	1
Bread and bakery product manufacturing	1	1	1	1	1	1	1	1	1	1	1	1	1	1	1	1	1	1	1	1	1	1	1	1	1	1	1	1	1	1	1	1	1	1	1	1	1	1	1	1	1	1	1	1	1	1	1	1	1
Cookie, cracker, pasta, and tortilla manufacturing	1	1	1	1	1	1	1	1	1	1	1	1	1	1	1	1	1	1	1	1	1	1	1	1	1	1	1	1	1	1	1	1	1	1	1	1	1	1	1	1	1	1	1	1	1	1	1	1	1
Snack food manufacturing	1	1	1	1	1	1	1	1	1	1	1	1	1	1	1	1	1	1	1	1	1	1	1	1	1	1	1	1	1	1	1	1	1	1	1	1	1	1	1	1	1	1	1	1	1	1	1	1	1
Coffee and tea manufacturing	1	1	1	1	1	1	1	1	1	1	1	1	1	1	1	1	1	1	1	1	1	1	1	1	1	1	1	1	1	1	1	1	1	1	1	1	1	1	1	1	1	1	1	1	1	1	1	1	1
Flavoring syrup and concentrate manufacturing	1	1	1	1	1	1	1	1	1	1	1	1	1	1	1	1	1	1	1	1	1	1	1	1	1	1	1	1	1	1	1	1	1	1	1	1	1	1	1	1	1	1	1	1	1	1	1	1	1
Seasoning and dressing manufacturing	1	1	1	1	1	1	1	1	1	1	1	1	1	1	1	1	1	1	1	1	1	1	1	1	1	1	1	1	1	1	1	1	1	1	1	1	1	1	1	1	1	1	1	1	1	1	1	1	1
All other food manufacturing	1	1	1	1	1	1	1	1	1	1	1	1	1	1	1	1	1	1	1	1	1	1	1	1	1	1	1	1	1	1	1	1	1	1	1	1	1	1	1	1	1	1	1	1	1	1	1	1	1
Soft drink and ice manufacturing	1	1	1	1	1	1	1	1	1	1	1	1	1	1	1	1	1	1	1	1	1	1	1	1	1	1	1	1	1	1	1	1	1	1	1	1	1	1	1	1	1	1	1	1	1	1	1	1	1
Breweries	1	1	1	1	1	1	1	1	1	1	1	1	1	1	1	1	1	1	1	1	1	1	1	1	1	1	1	1	1	1	1	1	1	1	1	1	1	1	1	1	1	1	1	1	1	1	1	1	1
Wineries	1	1	1	1	1	1	1	1	1	1	1	1	1	1	1	1	1	1	1	1	1	1	1	1	1	1	1	1	1	1	1	1	1	1	1	1	1	1	1	1	1	1	1	1	1	1	1	1	1
Distilleries	1	1	1	1	1	1	1	1	1	1	1	1	1	1	1	1	1	1	1	1	1	1	1	1	1	1	1	1	1	1	1	1	1	1	1	1	1	1	1	1	1	1	1	1	1	1	1	1	1
Tobacco product manufacturing	1	1	1	1	1	1	1	1	1	1	1	1	1	1	1	1	1	1	1	1	1	1	1	1	1	1	1	1	1	1	1	1	1	1	1	1	1	1	1	1	1	1	1	1	1	1	1	1	1
Fiber, yarn, and thread mills	1	1	1	1	1	1	1	1	1	1	1	1	1	1	1	1	1	1	1	1	1	1	1	1	1	1	1	1	1	1	1	1	1	1	1	1	1	1	1	1	1	1	1	1	1	1	1	1	1
Fabric mills	1	1	1	1	1	1	1	1	1	1	1	1	1	1	1	1	1	1	1	1	1	1	1	1	1	1	1	1	1	1	1	1	1	1	1	1	1	1	1	1	1	1	1	1	1	1	1	1	1
Textile and fabric finishing and fabric coating mills	1	1	1	1	1	1	1	1	1	1	1	1	1	1	1	1	1	1	1	1	1	1	1	1	1	1	1	1	1	1	1	1	1	1	1	1	1	1	1	1	1	1	1	1	1	1	1	1	1
Carpet and rug mills	1	1	1	1	1	1	1	1	1	1	1	1	1	1	1	1	1	1	1	1	1	1	1	1	1	1	1	1	1	1	1	1	1	1	1	1	1	1	1	1	1	1	1	1	1	1	1	1	1
Curtain and linen mills	1	1	1	1	1	1	1	1	1	1	1	1	1	1	1	1	1	1	1	1	1	1	1	1	1	1	1	1	1	1	1	1	1	1	1	1	1	1	1	1	1	1	1	1	1	1	1	1	1
Other textile product mills	1	1	1	1	1	1	1	1	1	1	1	1	1	1	1	1	1	1	1	1	1	1	1	1	1	1	1	1	1	1	1	1	1	1	1	1	1	1	1	1	1	1	1	1	1	1	1	1	1
Apparel manufacturing	1	1	1	1	1	1	1	1	1	1	1	1	1	1	1	1	1	1	1	1	1	1	1	1	1	1	1	1	1	1	1	1	1	1	1	1	1	1	1	1	1	1	1	1	1	1	1	1	1
Leather and allied product manufacturing	1	1	1	1	1	1	1	1	1	1	1	1	1	1	1	1	1	1	1	1	1	1	1	1	1	1	1	1	1	1	1	1	1	1	1	1	1	1	1	1	1	1	1	1	1	1	1	1	1
Pulp mills	1	1	1	1	1	1	1	1	1	1	1	1	1	1	1	1	1	1	1	1	1	1	1	1	1	1	1	1	1	1	1	1	1	1	1	1	1	1	1	1	1	1	1	1	1	1	1	1	1
Paper mills	1	1	1	1	1	1	1	1	1	1	1	1	1	1	1	1	1	1	1	1	1	1	1	1	1	1	1	1	1	1	1	1	1	1	1	1	1	1	1	1	1	1	1	1	1	1	1	1	1
Paperboard mills	1	1	1	1	1	1	1	1	1	1	1	1	1	1	1	1	1	1	1	1	1	1	1	1	1	1	1	1	1	1	1	1	1	1	1	1	1	1	1	1	1	1	1	1	1	1	1	1	1
Paperboard container manufacturing	0.75	0.75	0.75	0.75	0.75	0.75	0.75	0.75	0.75	0.75	0.75	0.75	0.75	0.75	0.75	0.75	0.75	0.75	0.75	0.75	0.85	0.9	0.9	0.85	0.85	0.85	0.85	0.85	0.85	0.85	0.85	0.85	0.9	0.85	0.85	0.75	0.75	0.75	0.75	0.75	0.75	0.75	0.75	0.75	0.75	0.75	0.75	0.75	0.75
Paper Bag and Coated and Treated Paper Manufacturing	0.75	0.75	0.75	0.75	0.75	0.75	0.75	0.75	0.75	0.75	0.75	0.75	0.75	0.75	0.75	0.75	0.75	0.75	0.75	0.75	0.85	0.9	0.9	0.85	0.85	0.85	0.85	0.85	0.85	0.85	0.85	0.85	0.9	0.85	0.85	0.75	0.75	0.75	0.75	0.75	0.75	0.75	0.75	0.75	0.75	0.75	0.75	0.75	0.75
Stationery product manufacturing	0.75	0.75	0.75	0.75	0.75	0.75	0.75	0.75	0.75	0.75	0.75	0.75	0.75	0.75	0.75	0.75	0.75	0.75	0.75	0.75	0.85	0.9	0.9	0.85	0.85	0.85	0.85	0.85	0.85	0.85	0.85	0.85	0.9	0.85	0.85	0.75	0.75	0.75	0.75	0.75	0.75	0.75	0.75	0.75	0.75	0.75	0.75	0.75	0.75
Sanitary paper product manufacturing	0.75	0.75	0.75	0.75	0.75	0.75	0.75	0.75	0.75	0.75	0.75	0.75	0.75	0.75	0.75	0.75	0.75	0.75	0.75	0.75	0.85	0.9	0.9	0.85	0.85	0.85	0.85	0.85	0.85	0.85	0.85	0.85	0.9	0.85	0.85	0.75	0.75	0.75	0.75	0.75	0.75	0.75	0.75	0.75	0.75	0.75	0.75	0.75	0.75
All other converted paper product manufacturing	0.75	0.75	0.75	0.75	0.75	0.75	0.75	0.75	0.75	0.75	0.75	0.75	0.75	0.75	0.75	0.75	0.75	0.75	0.75	0.75	0.85	0.9	0.9	0.85	0.85	0.85	0.85	0.85	0.85	0.85	0.85	0.85	0.9	0.85	0.85	0.75	0.75	0.75	0.75	0.75	0.75	0.75	0.75	0.75	0.75	0.75	0.75	0.75	0.75
Printing	0.75	0.75	0.75	0.75	0.75	0.75	0.75	0.75	0.75	0.75	0.75	0.75	0.75	0.75	0.75	0.75	0.75	0.75	0.75	0.75	0.85	0.9	0.9	0.85	0.85	0.85	0.85	0.85	0.85	0.85	0.85	0.85	0.9	0.85	0.85	0.75	0.75	0.75	0.75	0.75	0.75	0.75	0.75	0.75	0.75	0.75	0.75	0.75	0.75
Support activities for printing	0.75	0.75	0.75	0.75	0.75	0.75	0.75	0.75	0.75	0.75	0.75	0.75	0.75	0.75	0.75	0.75	0.75	0.75	0.75	0.75	0.85	0.9	0.9	0.85	0.85	0.85	0.85	0.85	0.85	0.85	0.85	0.85	0.9	0.85	0.85	0.75	0.75	0.75	0.75	0.75	0.75	0.75	0.75	0.75	0.75	0.75	0.75	0.75	0.75
Petroleum refineries	0.75	0.75	0.75	0.75	0.75	0.75	0.75	0.75	0.75	0.75	0.75	0.75	0.75	0.75	0.75	0.75	0.75	0.75	0.75	0.75	0.85	0.9	0.9	0.85	0.85	0.85	0.85	0.85	0.85	0.85	0.85	0.85	0.9	0.85	0.85	0.75	0.75	0.75	0.75	0.75	0.75	0.75	0.75	0.75	0.75	0.75	0.75	0.75	0.75
Asphalt paving mixture and block manufacturing	1	1	1	1	1	1	1	1	1	1	1	1	1	1	1	1	1	1	1	1	1	1	1	1	1	1	1	1	1	1	1	1	1	1	1	1	1	1	1	1	1	1	1	1	1	1	1	1	1
Asphalt shingle and coating materials manufacturing	1	1	1	1	1	1	1	1	1	1	1	1	1	1	1	1	1	1	1	1	1	1	1	1	1	1	1	1	1	1	1	1	1	1	1	1	1	1	1	1	1	1	1	1	1	1	1	1	1
Other petroleum and coal products manufacturing	0.75	0.75	0.75	0.75	0.75	0.75	0.75	0.75	0.75	0.75	0.75	0.75	0.75	0.75	0.75	0.75	0.75	0.75	0.75	0.75	0.85	0.9	0.9	0.85	0.85	0.85	0.85	0.85	0.85	0.85	0.85	0.85	0.9	0.85	0.85	0.75	0.75	0.75	0.75	0.75	0.75	0.75	0.75	0.75	0.75	0.75	0.75	0.75	0.75
Petrochemical manufacturing	0.75	0.75	0.75	0.75	0.75	0.75	0.75	0.75	0.75	0.75	0.75	0.75	0.75	0.75	0.75	0.75	0.75	0.75	0.75	0.75	0.85	0.9	0.9	0.85	0.85	0.85	0.85	0.85	0.85	0.85	0.85	0.85	0.9	0.85	0.85	0.75	0.75	0.75	0.75	0.75	0.75	0.75	0.75	0.75	0.75	0.75	0.75	0.75	0.75
Industrial gas manufacturing	0.75	0.75	0.75	0.75	0.75	0.75	0.75	0.75	0.75	0.75	0.75	0.75	0.75	0.75	0.75	0.75	0.75	0.75	0.75	0.75	0.85	0.9	0.9	0.85	0.85	0.85	0.85	0.85	0.85	0.85	0.85	0.85	0.9	0.85	0.85	0.75	0.75	0.75	0.75	0.75	0.75	0.75	0.75	0.75	0.75	0.75	0.75	0.75	0.75
Synthetic dye and pigment manufacturing	0.75	0.75	0.75	0.75	0.75	0.75	0.75	0.75	0.75	0.75	0.75	0.75	0.75	0.75	0.75	0.75	0.75	0.75	0.75	0.75	0.85	0.9	0.9	0.85	0.85	0.85	0.85	0.85	0.85	0.85	0.85	0.85	0.9	0.85	0.85	0.75	0.75	0.75	0.75	0.75	0.75	0.75	0.75	0.75	0.75	0.75	0.75	0.75	0.75
Other Basic Inorganic Chemical Manufacturing	0.75	0.75	0.75	0.75	0.75	0.75	0.75	0.75	0.75	0.75	0.75	0.75	0.75	0.75	0.75	0.75	0.75	0.75	0.75	0.75	0.85	0.9	0.9	0.85	0.85	0.85	0.85	0.85	0.85	0.85	0.85	0.85	0.9	0.85	0.85	0.75	0.75	0.75	0.75	0.75	0.75	0.75	0.75	0.75	0.75	0.75	0.75	0.75	0.75
Other basic organic chemical manufacturing	0.75	0.75	0.75	0.75	0.75	0.75	0.75	0.75	0.75	0.75	0.75	0.75	0.75	0.75	0.75	0.75	0.75	0.75	0.75	0.75	0.85	0.9	0.9	0.85	0.85	0.85	0.85	0.85	0.85	0.85	0.85	0.85	0.9	0.85	0.85	0.75	0.75	0.75	0.75	0.75	0.75	0.75	0.75	0.75	0.75	0.75	0.75	0.75	0.75
Plastics material and resin manufacturing	0.75	0.75	0.75	0.75	0.75	0.75	0.75	0.75	0.75	0.75	0.75	0.75	0.75	0.75	0.75	0.75	0.75	0.75	0.75	0.75	0.85	0.9	0.9	0.85	0.85	0.85	0.85	0.85	0.85	0.85	0.85	0.85	0.9	0.85	0.85	0.75	0.75	0.75	0.75	0.75	0.75	0.75	0.75	0.75	0.75	0.75	0.75	0.75	0.75
Synthetic rubber and artificial and synthetic fibers and filaments manufacturing	0.75	0.75	0.75	0.75	0.75	0.75	0.75	0.75	0.75	0.75	0.75	0.75	0.75	0.75	0.75	0.75	0.75	0.75	0.75	0.75	0.85	0.9	0.9	0.85	0.85	0.85	0.85	0.85	0.85	0.85	0.85	0.85	0.9	0.85	0.85	0.75	0.75	0.75	0.75	0.75	0.75	0.75	0.75	0.75	0.75	0.75	0.75	0.75	0.75
Medicinal and botanical manufacturing	0.75	0.75	0.75	0.75	0.75	0.75	0.75	0.75	0.75	0.75	0.75	0.75	0.75	0.75	0.75	0.75	0.75	0.75	0.75	0.75	0.85	0.9	0.9	0.85	0.85	0.85	0.85	0.85	0.85	0.85	0.85	0.85	0.9	0.85	0.85	0.75	0.75	0.75	0.75	0.75	0.75	0.75	0.75	0.75	0.75	0.75	0.75	0.75	0.75
Pharmaceutical preparation manufacturing	0.75	0.75	0.75	0.75	0.75	0.75	0.75	0.75	0.75	0.75	0.75	0.75	0.75	0.75	0.75	0.75	0.75	0.75	0.75	0.75	0.85	0.9	0.9	0.85	0.85	0.85	0.85	0.85	0.85	0.85	0.85	0.85	0.9	0.85	0.85	0.75	0.75	0.75	0.75	0.75	0.75	0.75	0.75	0.75	0.75	0.75	0.75	0.75	0.75
In vitro diagnostic substance manufacturing	0.75	0.75	0.75	0.75	0.75	0.75	0.75	0.75	0.75	0.75	0.75	0.75	0.75	0.75	0.75	0.75	0.75	0.75	0.75	0.75	0.85	0.9	0.9	0.85	0.85	0.85	0.85	0.85	0.85	0.85	0.85	0.85	0.9	0.85	0.85	0.75	0.75	0.75	0.75	0.75	0.75	0.75	0.75	0.75	0.75	0.75	0.75	0.75	0.75
Biological product, except diagnostic, manufacturing	0.75	0.75	0.75	0.75	0.75	0.75	0.75	0.75	0.75	0.75	0.75	0.75	0.75	0.75	0.75	0.75	0.75	0.75	0.75	0.75	0.85	0.9	0.9	0.85	0.85	0.85	0.85	0.85	0.85	0.85	0.85	0.85	0.9	0.85	0.85	0.75	0.75	0.75	0.75	0.75	0.75	0.75	0.75	0.75	0.75	0.75	0.75	0.75	0.75
Fertilizer manufacturing	0.75	0.75	0.75	0.75	0.75	0.75	0.75	0.75	0.75	0.75	0.75	0.75	0.75	0.75	0.75	0.75	0.75	0.75	0.75	0.75	0.85	0.9	0.9	0.85	0.85	0.85	0.85	0.85	0.85	0.85	0.85	0.85	0.9	0.85	0.85	0.75	0.75	0.75	0.75	0.75	0.75	0.75	0.75	0.75	0.75	0.75	0.75	0.75	0.75
Pesticide and other agricultural chemical manufacturing	0.75	0.75	0.75	0.75	0.75	0.75	0.75	0.75	0.75	0.75	0.75	0.75	0.75	0.75	0.75	0.75	0.75	0.75	0.75	0.75	0.85	0.9	0.9	0.85	0.85	0.85	0.85	0.85	0.85	0.85	0.85	0.85	0.9	0.85	0.85	0.75	0.75	0.75	0.75	0.75	0.75	0.75	0.75	0.75	0.75	0.75	0.75	0.75	0.75
Paint and coating manufacturing	0.75	0.75	0.75	0.75	0.75	0.75	0.75	0.75	0.75	0.75	0.75	0.75	0.75	0.75	0.75	0.75	0.75	0.75	0.75	0.75	0.85	0.9	0.9	0.85	0.85	0.85	0.85	0.85	0.85	0.85	0.85	0.85	0.9	0.85	0.85	0.75	0.75	0.75	0.75	0.75	0.75	0.75	0.75	0.75	0.75	0.75	0.75	0.75	0.75
Adhesive manufacturing	0.75	0.75	0.75	0.75	0.75	0.75	0.75	0.75	0.75	0.75	0.75	0.75	0.75	0.75	0.75	0.75	0.75	0.75	0.75	0.75	0.85	0.9	0.9	0.85	0.85	0.85	0.85	0.85	0.85	0.85	0.85	0.85	0.9	0.85	0.85	0.75	0.75	0.75	0.75	0.75	0.75	0.75	0.75	0.75	0.75	0.75	0.75	0.75	0.75
Soap and cleaning compound manufacturing	0.75	0.75	0.75	0.75	0.75	0.75	0.75	0.75	0.75	0.75	0.75	0.75	0.75	0.75	0.75	0.75	0.75	0.75	0.75	0.75	0.85	0.9	0.9	0.85	0.85	0.85	0.85	0.85	0.85	0.85	0.85	0.85	0.9	0.85	0.85	0.75	0.75	0.75	0.75	0.75	0.75	0.75	0.75	0.75	0.75	0.75	0.75	0.75	0.75
Toilet preparation manufacturing	0.75	0.75	0.75	0.75	0.75	0.75	0.75	0.75	0.75	0.75	0.75	0.75	0.75	0.75	0.75	0.75	0.75	0.75	0.75	0.75	0.85	0.9	0.9	0.85	0.85	0.85	0.85	0.85	0.85	0.85	0.85	0.85	0.9	0.85	0.85	0.75	0.75	0.75	0.75	0.75	0.75	0.75	0.75	0.75	0.75	0.75	0.75	0.75	0.75
Printing ink manufacturing	0.75	0.75	0.75	0.75	0.75	0.75	0.75	0.75	0.75	0.75	0.75	0.75	0.75	0.75	0.75	0.75	0.75	0.75	0.75	0.75	0.85	0.9	0.9	0.85	0.85	0.85	0.85	0.85	0.85	0.85	0.85	0.85	0.9	0.85	0.85	0.75	0.75	0.75	0.75	0.75	0.75	0.75	0.75	0.75	0.75	0.75	0.75	0.75	0.75
All other chemical product and preparation manufacturing	0.75	0.75	0.75	0.75	0.75	0.75	0.75	0.75	0.75	0.75	0.75	0.75	0.75	0.75	0.75	0.75	0.75	0.75	0.75	0.75	0.85	0.9	0.9	0.85	0.85	0.85	0.85	0.85	0.85	0.85	0.85	0.85	0.9	0.85	0.85	0.75	0.75	0.75	0.75	0.75	0.75	0.75	0.75	0.75	0.75	0.75	0.75	0.75	0.75
Plastics packaging materials and unlaminated film and sheet manufacturing	0.75	0.75	0.75	0.75	0.75	0.75	0.75	0.75	0.75	0.75	0.75	0.75	0.75	0.75	0.75	0.75	0.75	0.75	0.75	0.75	0.85	0.9	0.9	0.85	0.85	0.85	0.85	0.85	0.85	0.85	0.85	0.85	0.9	0.85	0.85	0.75	0.75	0.75	0.75	0.75	0.75	0.75	0.75	0.75	0.75	0.75	0.75	0.75	0.75
Plastics pipe, pipe fitting, and unlaminated profile shape manufacturing	0.75	0.75	0.75	0.75	0.75	0.75	0.75	0.75	0.75	0.75	0.75	0.75	0.75	0.75	0.75	0.75	0.75	0.75	0.75	0.75	0.85	0.9	0.9	0.85	0.85	0.85	0.85	0.85	0.85	0.85	0.85	0.85	0.9	0.85	0.85	0.75	0.75	0.75	0.75	0.75	0.75	0.75	0.75	0.75	0.75	0.75	0.75	0.75	0.75
Laminated plastics plate, sheet, except packaging, and shape manufacturing	0.75	0.75	0.75	0.75	0.75	0.75	0.75	0.75	0.75	0.75	0.75	0.75	0.75	0.75	0.75	0.75	0.75	0.75	0.75	0.75	0.85	0.9	0.9	0.85	0.85	0.85	0.85	0.85	0.85	0.85	0.85	0.85	0.9	0.85	0.85	0.75	0.75	0.75	0.75	0.75	0.75	0.75	0.75	0.75	0.75	0.75	0.75	0.75	0.75
Polystyrene foam product manufacturing	0.75	0.75	0.75	0.75	0.75	0.75	0.75	0.75	0.75	0.75	0.75	0.75	0.75	0.75	0.75	0.75	0.75	0.75	0.75	0.75	0.85	0.9	0.9	0.85	0.85	0.85	0.85	0.85	0.85	0.85	0.85	0.85	0.9	0.85	0.85	0.75	0.75	0.75	0.75	0.75	0.75	0.75	0.75	0.75	0.75	0.75	0.75	0.75	0.75
Urethane and other foam product, except polystyrene, manufacturing	0.75	0.75	0.75	0.75	0.75	0.75	0.75	0.75	0.75	0.75	0.75	0.75	0.75	0.75	0.75	0.75	0.75	0.75	0.75	0.75	0.85	0.9	0.9	0.85	0.85	0.85	0.85	0.85	0.85	0.85	0.85	0.85	0.9	0.85	0.85	0.75	0.75	0.75	0.75	0.75	0.75	0.75	0.75	0.75	0.75	0.75	0.75	0.75	0.75
Plastics bottle manufacturing	0.75	0.75	0.75	0.75	0.75	0.75	0.75	0.75	0.75	0.75	0.75	0.75	0.75	0.75	0.75	0.75	0.75	0.75	0.75	0.75	0.85	0.9	0.9	0.85	0.85	0.85	0.85	0.85	0.85	0.85	0.85	0.85	0.9	0.85	0.85	0.75	0.75	0.75	0.75	0.75	0.75	0.75	0.75	0.75	0.75	0.75	0.75	0.75	0.75
Other plastics product manufacturing	0.75	0.75	0.75	0.75	0.75	0.75	0.75	0.75	0.75	0.75	0.75	0.75	0.75	0.75	0.75	0.75	0.75	0.75	0.75	0.75	0.85	0.9	0.9	0.85	0.85	0.85	0.85	0.85	0.85	0.85	0.85	0.85	0.9	0.85	0.85	0.75	0.75	0.75	0.75	0.75	0.75	0.75	0.75	0.75	0.75	0.75	0.75	0.75	0.75
Tire manufacturing	0.75	0.75	0.75	0.75	0.75	0.75	0.75	0.75	0.75	0.75	0.75	0.75	0.75	0.75	0.75	0.75	0.75	0.75	0.75	0.75	0.85	0.9	0.9	0.85	0.85	0.85	0.85	0.85	0.85	0.85	0.85	0.85	0.9	0.85	0.85	0.75	0.75	0.75	0.75	0.75	0.75	0.75	0.75	0.75	0.75	0.75	0.75	0.75	0.75
Rubber and plastics hoses and belting manufacturing	0.75	0.75	0.75	0.75	0.75	0.75	0.75	0.75	0.75	0.75	0.75	0.75	0.75	0.75	0.75	0.75	0.75	0.75	0.75	0.75	0.85	0.9	0.9	0.85	0.85	0.85	0.85	0.85	0.85	0.85	0.85	0.85	0.9	0.85	0.85	0.75	0.75	0.75	0.75	0.75	0.75	0.75	0.75	0.75	0.75	0.75	0.75	0.75	0.75
Other rubber product manufacturing	0.75	0.75	0.75	0.75	0.75	0.75	0.75	0.75	0.75	0.75	0.75	0.75	0.75	0.75	0.75	0.75	0.75	0.75	0.75	0.75	0.85	0.9	0.9	0.85	0.85	0.85	0.85	0.85	0.85	0.85	0.85	0.85	0.9	0.85	0.85	0.75	0.75	0.75	0.75	0.75	0.75	0.75	0.75	0.75	0.75	0.75	0.75	0.75	0.75
Motor vehicle and motor vehicle parts and supplies	0.75	0.75	0.75	0.75	0.75	0.75	0.75	0.75	0.75	0.75	0.75	0.75	0.75	0.75	0.75	0.75	0.75	0.75	0.75	0.75	0.85	0.9	0.9	0.85	0.85	0.85	0.85	0.85	0.85	0.85	0.85	0.85	0.9	0.85	0.85	0.75	0.75	0.75	0.75	0.75	0.75	0.75	0.75	0.75	0.75	0.75	0.75	0.75	0.75
Professional and commercial equipment and supplies	0.75	0.75	0.75	0.75	0.75	0.75	0.75	0.75	0.75	0.75	0.75	0.75	0.75	0.75	0.75	0.75	0.75	0.75	0.75	0.75	0.85	0.9	0.9	0.85	0.85	0.85	0.85	0.85	0.85	0.85	0.85	0.85	0.9	0.85	0.85	0.75	0.75	0.75	0.75	0.75	0.75	0.75	0.75	0.75	0.75	0.75	0.75	0.75	0.75
Household appliances and electrical and electronic goods	0.75	0.75	0.75	0.75	0.75	0.75	0.75	0.75	0.75	0.75	0.75	0.75	0.75	0.75	0.75	0.75	0.75	0.75	0.75	0.75	0.85	0.9	0.9	0.85	0.85	0.85	0.85	0.85	0.85	0.85	0.85	0.85	0.9	0.85	0.85	0.75	0.75	0.75	0.75	0.75	0.75	0.75	0.75	0.75	0.75	0.75	0.75	0.75	0.75
Machinery, equipment, and supplies	1	1	1	1	1	1	1	1	1	1	1	1	1	1	1	1	1	1	1	1	1	1	1	1	1	1	1	1	1	1	1	1	1	1	1	1	1	1	1	1	1	1	1	1	1	1	1	1	1
Other durable goods merchant wholesalers	1	1	1	1	1	1	1	1	1	1	1	1	1	1	1	1	1	1	1	1	1	1	1	1	1	1	1	1	1	1	1	1	1	1	1	1	1	1	1	1	1	1	1	1	1	1	1	1	1
Drugs and druggistsâ, sundries	1	1	1	1	1	1	1	1	1	1	1	1	1	1	1	1	1	1	1	1	1	1	1	1	1	1	1	1	1	1	1	1	1	1	1	1	1	1	1	1	1	1	1	1	1	1	1	1	1
Grocery and related product wholesalers	1	1	1	1	1	1	1	1	1	1	1	1	1	1	1	1	1	1	1	1	1	1	1	1	1	1	1	1	1	1	1	1	1	1	1	1	1	1	1	1	1	1	1	1	1	1	1	1	1
Petroleum and petroleum products	1	1	1	1	1	1	1	1	1	1	1	1	1	1	1	1	1	1	1	1	1	1	1	1	1	1	1	1	1	1	1	1	1	1	1	1	1	1	1	1	1	1	1	1	1	1	1	1	1
Other nondurable goods merchant wholesalers	1	1	1	1	1	1	1	1	1	1	1	1	1	1	1	1	1	1	1	1	1	1	1	1	1	1	1	1	1	1	1	1	1	1	1	1	1	1	1	1	1	1	1	1	1	1	1	1	1
Wholesale electronic markets and agents and brokers	1	1	1	1	1	1	1	1	1	1	1	1	1	1	1	1	1	1	1	1	1	1	1	1	1	1	1	1	1	1	1	1	1	1	1	1	1	1	1	1	1	1	1	1	1	1	1	1	1
Customs duties	1	1	1	1	1	1	1	1	1	1	1	1	1	1	1	1	1	1	1	1	1	1	1	1	1	1	1	1	1	1	1	1	1	1	1	1	1	1	1	1	1	1	1	1	1	1	1	1	1
Motor vehicle and parts dealers	1	1	1	1	1	1	1	1	1	1	1	1	1	1	1	1	1	1	1	1	1	1	1	1	1	1	1	1	1	1	1	1	1	1	1	1	1	1	1	1	1	1	1	1	1	1	1	1	1
Food and beverage stores	1	1	1	1	1	1	1	1	1	1	1	1	1	1	1	1	1	1	1	1	1	1	1	1	1	1	1	1	1	1	1	1	1	1	1	1	1	1	1	1	1	1	1	1	1	1	1	1	1
General merchandise stores	1	1	1	1	1	1	1	1	1	1	1	1	1	1	1	1	1	1	1	1	1	1	1	1	1	1	1	1	1	1	1	1	1	1	1	1	1	1	1	1	1	1	1	1	1	1	1	1	1
Building material and garden equipment and supplies dealers	1	1	1	1	1	1	1	1	1	1	1	1	1	1	1	1	1	1	1	1	1	1	1	1	1	1	1	1	1	1	1	1	1	1	1	1	1	1	1	1	1	1	1	1	1	1	1	1	1
Health and personal care stores	1	1	1	1	1	1	1	1	1	1	1	1	1	1	1	1	1	1	1	1	1	1	1	1	1	1	1	1	1	1	1	1	1	1	1	1	1	1	1	1	1	1	1	1	1	1	1	1	1
Gasoline stations	1	1	1	1	1	1	1	1	1	1	1	1	1	1	1	1	1	1	1	1	1	1	1	1	1	1	1	1	1	1	1	1	1	1	1	1	1	1	1	1	1	1	1	1	1	1	1	1	1
Clothing and clothing accessories stores	1	1	1	1	1	1	1	1	1	1	1	1	1	1	1	1	1	1	1	1	1	1	1	1	1	1	1	1	1	1	1	1	1	1	1	1	1	1	1	1	1	1	1	1	1	1	1	1	1
Nonstore retailers	1	1	1	1	1	1	1	1	1	1	1	1	1	1	1	1	1	1	1	1	1	1	1	1	1	1	1	1	1	1	1	1	1	1	1	1	1	1	1	1	1	1	1	1	1	1	1	1	1
All other retail	1	1	1	1	1	1	1	1	1	1	1	1	1	1	1	1	1	1	1	1	1	1	1	1	1	1	1	1	1	1	1	1	1	1	1	1	1	1	1	1	1	1	1	1	1	1	1	1	1
Air transportation	1	1	1	1	1	1	1	1	1	1	1	1	1	1	1	1	1	1	1	1	1	1	1	1	1	1	1	1	1	1	1	1	1	1	1	1	1	1	1	1	1	1	1	1	1	1	1	1	1
Rail transportation	1	1	1	1	1	1	1	1	1	1	1	1	1	1	1	1	1	1	1	1	1	1	1	1	1	1	1	1	1	1	1	1	1	1	1	1	1	1	1	1	1	1	1	1	1	1	1	1	1
Water transportation	1	1	1	1	1	1	1	1	1	1	1	1	1	1	1	1	1	1	1	1	1	1	1	1	1	1	1	1	1	1	1	1	1	1	1	1	1	1	1	1	1	1	1	1	1	1	1	1	1
Truck transportation	1	1	1	1	1	1	1	1	1	1	1	1	1	1	1	1	1	1	1	1	1	1	1	1	1	1	1	1	1	1	1	1	1	1	1	1	1	1	1	1	1	1	1	1	1	1	1	1	1
Transit and ground passenger transportation	1	1	1	1	1	1	1	1	1	1	1	1	1	1	1	1	1	1	1	1	1	1	1	1	1	1	1	1	1	1	1	1	1	1	1	1	1	1	1	1	1	1	1	1	1	1	1	1	1
Pipeline transportation	1	1	1	1	1	1	1	1	1	1	1	1	1	1	1	1	1	1	1	1	1	1	1	1	1	1	1	1	1	1	1	1	1	1	1	1	1	1	1	1	1	1	1	1	1	1	1	1	1
Scenic and sightseeing transportation and support activities for transportation	1	1	1	1	1	1	1	1	1	1	1	1	1	1	1	1	1	1	1	1	1	1	1	1	1	1	1	1	1	1	1	1	1	1	1	1	1	1	1	1	1	1	1	1	1	1	1	1	1
Couriers and messengers	1	1	1	1	1	1	1	1	1	1	1	1	1	1	1	1	1	1	1	1	1	1	1	1	1	1	1	1	1	1	1	1	1	1	1	1	1	1	1	1	1	1	1	1	1	1	1	1	1
Warehousing and storage	1	1	1	1	1	1	1	1	1	1	1	1	1	1	1	1	1	1	1	1	1	1	1	1	1	1	1	1	1	1	1	1	1	1	1	1	1	1	1	1	1	1	1	1	1	1	1	1	1
Newspaper publishers	1	1	1	1	1	1	1	1	1	1	1	1	1	1	1	1	1	1	1	1	1	1	1	1	1	1	1	1	1	1	1	1	1	1	1	1	1	1	1	1	1	1	1	1	1	1	1	1	1
Periodical Publishers	1	1	1	1	1	1	1	1	1	1	1	1	1	1	1	1	1	1	1	1	1	1	1	1	1	1	1	1	1	1	1	1	1	1	1	1	1	1	1	1	1	1	1	1	1	1	1	1	1
Book publishers	1	1	1	1	1	1	1	1	1	1	1	1	1	1	1	1	1	1	1	1	1	1	1	1	1	1	1	1	1	1	1	1	1	1	1	1	1	1	1	1	1	1	1	1	1	1	1	1	1
Directory, mailing list, and other publishers	1	1	1	1	1	1	1	1	1	1	1	1	1	1	1	1	1	1	1	1	1	1	1	1	1	1	1	1	1	1	1	1	1	1	1	1	1	1	1	1	1	1	1	1	1	1	1	1	1
Software publishers	1	1	1	1	1	1	1	1	1	1	1	1	1	1	1	1	1	1	1	1	1	1	1	1	1	1	1	1	1	1	1	1	1	1	1	1	1	1	1	1	1	1	1	1	1	1	1	1	1
Motion picture and video industries	1	1	1	1	1	1	1	1	1	1	1	1	1	1	1	1	1	1	1	1	1	1	1	1	1	1	1	1	1	1	1	1	1	1	1	1	1	1	1	1	1	1	1	1	1	1	1	1	1
Sound recording industries	1	1	1	1	1	1	1	1	1	1	1	1	1	1	1	1	1	1	1	1	1	1	1	1	1	1	1	1	1	1	1	1	1	1	1	1	1	1	1	1	1	1	1	1	1	1	1	1	1
Radio and television broadcasting	1	1	1	1	1	1	1	1	1	1	1	1	1	1	1	1	1	1	1	1	1	1	1	1	1	1	1	1	1	1	1	1	1	1	1	1	1	1	1	1	1	1	1	1	1	1	1	1	1
Cable and other subscription programming	1	1	1	1	1	1	1	1	1	1	1	1	1	1	1	1	1	1	1	1	1	1	1	1	1	1	1	1	1	1	1	1	1	1	1	1	1	1	1	1	1	1	1	1	1	1	1	1	1
Wired telecommunications carriers	1	1	1	1	1	1	1	1	1	1	1	1	1	1	1	1	1	1	1	1	1	1	1	1	1	1	1	1	1	1	1	1	1	1	1	1	1	1	1	1	1	1	1	1	1	1	1	1	1
Wireless telecommunications carriers, except satellite	1	1	1	1	1	1	1	1	1	1	1	1	1	1	1	1	1	1	1	1	1	1	1	1	1	1	1	1	1	1	1	1	1	1	1	1	1	1	1	1	1	1	1	1	1	1	1	1	1
Satellite, telecommunications resellers, and all other telecommunications	1	1	1	1	1	1	1	1	1	1	1	1	1	1	1	1	1	1	1	1	1	1	1	1	1	1	1	1	1	1	1	1	1	1	1	1	1	1	1	1	1	1	1	1	1	1	1	1	1
Data processing, hosting, and related services	1	1	1	1	1	1	1	1	1	1	1	1	1	1	1	1	1	1	1	1	1	1	1	1	1	1	1	1	1	1	1	1	1	1	1	1	1	1	1	1	1	1	1	1	1	1	1	1	1
Internet publishing and broadcasting and Web search portals	1	1	1	1	1	1	1	1	1	1	1	1	1	1	1	1	1	1	1	1	1	1	1	1	1	1	1	1	1	1	1	1	1	1	1	1	1	1	1	1	1	1	1	1	1	1	1	1	1
News syndicates, libraries, archives and all other information services	1	1	1	1	1	1	1	1	1	1	1	1	1	1	1	1	1	1	1	1	1	1	1	1	1	1	1	1	1	1	1	1	1	1	1	1	1	1	1	1	1	1	1	1	1	1	1	1	1
Nondepository credit intermediation and related activities	1	1	1	1	1	1	1	1	1	1	1	1	1	1	1	1	1	1	1	1	1	1	1	1	1	1	1	1	1	1	1	1	1	1	1	1	1	1	1	1	1	1	1	1	1	1	1	1	1
Monetary authorities and depository credit intermediation	1	1	1	1	1	1	1	1	1	1	1	1	1	1	1	1	1	1	1	1	1	1	1	1	1	1	1	1	1	1	1	1	1	1	1	1	1	1	1	1	1	1	1	1	1	1	1	1	1
Other financial investment activities	1	1	1	1	1	1	1	1	1	1	1	1	1	1	1	1	1	1	1	1	1	1	1	1	1	1	1	1	1	1	1	1	1	1	1	1	1	1	1	1	1	1	1	1	1	1	1	1	1
Securities and commodity contracts intermediation and brokerage	1	1	1	1	1	1	1	1	1	1	1	1	1	1	1	1	1	1	1	1	1	1	1	1	1	1	1	1	1	1	1	1	1	1	1	1	1	1	1	1	1	1	1	1	1	1	1	1	1
Direct life insurance carriers	1	1	1	1	1	1	1	1	1	1	1	1	1	1	1	1	1	1	1	1	1	1	1	1	1	1	1	1	1	1	1	1	1	1	1	1	1	1	1	1	1	1	1	1	1	1	1	1	1
Insurance carriers, except direct life	1	1	1	1	1	1	1	1	1	1	1	1	1	1	1	1	1	1	1	1	1	1	1	1	1	1	1	1	1	1	1	1	1	1	1	1	1	1	1	1	1	1	1	1	1	1	1	1	1
Insurance agencies, brokerages, and related activities	1	1	1	1	1	1	1	1	1	1	1	1	1	1	1	1	1	1	1	1	1	1	1	1	1	1	1	1	1	1	1	1	1	1	1	1	1	1	1	1	1	1	1	1	1	1	1	1	1
Funds, trusts, and other financial vehicles	1	1	1	1	1	1	1	1	1	1	1	1	1	1	1	1	1	1	1	1	1	1	1	1	1	1	1	1	1	1	1	1	1	1	1	1	1	1	1	1	1	1	1	1	1	1	1	1	1
Owner occupied housing	1	1	1	1	1	1	1	1	1	1	1	1	1	1	1	1	1	1	1	1	1	1	1	1	1	1	1	1	1	1	1	1	1	1	1	1	1	1	1	1	1	1	1	1	1	1	1	1	1
Tenant occupied housing	1	1	1	1	1	1	1	1	1	1	1	1	1	1	1	1	1	1	1	1	1	1	1	1	1	1	1	1	1	1	1	1	1	1	1	1	1	1	1	1	1	1	1	1	1	1	1	1	1
Other real estate	1	1	1	1	1	1	1	1	1	1	1	1	1	1	1	1	1	1	1	1	1	1	1	1	1	1	1	1	1	1	1	1	1	1	1	1	1	1	1	1	1	1	1	1	1	1	1	1	1
Automotive equipment rental and leasing	1	1	1	1	1	1	1	1	1	1	1	1	1	1	1	1	1	1	1	1	1	1	1	1	1	1	1	1	1	1	1	1	1	1	1	1	1	1	1	1	1	1	1	1	1	1	1	1	1
Commercial and industrial machinery and equipment rental and leasing	1	1	1	1	1	1	1	1	1	1	1	1	1	1	1	1	1	1	1	1	1	1	1	1	1	1	1	1	1	1	1	1	1	1	1	1	1	1	1	1	1	1	1	1	1	1	1	1	1
General and consumer goods rental	1	1	1	1	1	1	1	1	1	1	1	1	1	1	1	1	1	1	1	1	1	1	1	1	1	1	1	1	1	1	1	1	1	1	1	1	1	1	1	1	1	1	1	1	1	1	1	1	1
Lessors of nonfinancial intangible assets	1	1	1	1	1	1	1	1	1	1	1	1	1	1	1	1	1	1	1	1	1	1	1	1	1	1	1	1	1	1	1	1	1	1	1	1	1	1	1	1	1	1	1	1	1	1	1	1	1
Legal services	1	1	1	1	1	1	1	1	1	1	1	1	1	1	1	1	1	1	1	1	1	1	1	1	1	1	1	1	1	1	1	1	1	1	1	1	1	1	1	1	1	1	1	1	1	1	1	1	1
Custom computer programming services	1	1	1	1	1	1	1	1	1	1	1	1	1	1	1	1	1	1	1	1	1	1	1	1	1	1	1	1	1	1	1	1	1	1	1	1	1	1	1	1	1	1	1	1	1	1	1	1	1
Computer systems design services	1	1	1	1	1	1	1	1	1	1	1	1	1	1	1	1	1	1	1	1	1	1	1	1	1	1	1	1	1	1	1	1	1	1	1	1	1	1	1	1	1	1	1	1	1	1	1	1	1
Other computer related services, including facilities management	1	1	1	1	1	1	1	1	1	1	1	1	1	1	1	1	1	1	1	1	1	1	1	1	1	1	1	1	1	1	1	1	1	1	1	1	1	1	1	1	1	1	1	1	1	1	1	1	1
Accounting, tax preparation, bookkeeping, and payroll services	1	1	1	1	1	1	1	1	1	1	1	1	1	1	1	1	1	1	1	1	1	1	1	1	1	1	1	1	1	1	1	1	1	1	1	1	1	1	1	1	1	1	1	1	1	1	1	1	1
Architectural, engineering, and related services	1	1	1	1	1	1	1	1	1	1	1	1	1	1	1	1	1	1	1	1	1	1	1	1	1	1	1	1	1	1	1	1	1	1	1	1	1	1	1	1	1	1	1	1	1	1	1	1	1
Management consulting services	1	1	1	1	1	1	1	1	1	1	1	1	1	1	1	1	1	1	1	1	1	1	1	1	1	1	1	1	1	1	1	1	1	1	1	1	1	1	1	1	1	1	1	1	1	1	1	1	1
Environmental and other technical consulting services	1	1	1	1	1	1	1	1	1	1	1	1	1	1	1	1	1	1	1	1	1	1	1	1	1	1	1	1	1	1	1	1	1	1	1	1	1	1	1	1	1	1	1	1	1	1	1	1	1
Scientific research and development services	1	1	1	1	1	1	1	1	1	1	1	1	1	1	1	1	1	1	1	1	1	1	1	1	1	1	1	1	1	1	1	1	1	1	1	1	1	1	1	1	1	1	1	1	1	1	1	1	1
Advertising, public relations, and related services	1	1	1	1	1	1	1	1	1	1	1	1	1	1	1	1	1	1	1	1	1	1	1	1	1	1	1	1	1	1	1	1	1	1	1	1	1	1	1	1	1	1	1	1	1	1	1	1	1
Specialized design services	1	1	1	1	1	1	1	1	1	1	1	1	1	1	1	1	1	1	1	1	1	1	1	1	1	1	1	1	1	1	1	1	1	1	1	1	1	1	1	1	1	1	1	1	1	1	1	1	1
Photographic services	1	1	1	1	1	1	1	1	1	1	1	1	1	1	1	1	1	1	1	1	1	1	1	1	1	1	1	1	1	1	1	1	1	1	1	1	1	1	1	1	1	1	1	1	1	1	1	1	1
Veterinary services	1	1	1	1	1	1	1	1	1	1	1	1	1	1	1	1	1	1	1	1	1	1	1	1	1	1	1	1	1	1	1	1	1	1	1	1	1	1	1	1	1	1	1	1	1	1	1	1	1
All other miscellaneous professional, scientific, and technical services	1	1	1	1	1	1	1	1	1	1	1	1	1	1	1	1	1	1	1	1	1	1	1	1	1	1	1	1	1	1	1	1	1	1	1	1	1	1	1	1	1	1	1	1	1	1	1	1	1
Management of companies and enterprises	1	1	1	1	1	1	1	1	1	1	1	1	1	1	1	1	1	1	1	1	1	1	1	1	1	1	1	1	1	1	1	1	1	1	1	1	1	1	1	1	1	1	1	1	1	1	1	1	1
Employment services	1	1	1	1	1	1	1	1	1	1	1	1	1	1	1	1	1	1	1	1	1	1	1	1	1	1	1	1	1	1	1	1	1	1	1	1	1	1	1	1	1	1	1	1	1	1	1	1	1
Services to buildings and dwellings	1	1	1	1	1	1	1	1	1	1	1	1	1	1	1	1	1	1	1	1	1	1	1	1	1	1	1	1	1	1	1	1	1	1	1	1	1	1	1	1	1	1	1	1	1	1	1	1	1
Office administrative services	1	1	1	1	1	1	1	1	1	1	1	1	1	1	1	1	1	1	1	1	1	1	1	1	1	1	1	1	1	1	1	1	1	1	1	1	1	1	1	1	1	1	1	1	1	1	1	1	1
Facilities support services	1	1	1	1	1	1	1	1	1	1	1	1	1	1	1	1	1	1	1	1	1	1	1	1	1	1	1	1	1	1	1	1	1	1	1	1	1	1	1	1	1	1	1	1	1	1	1	1	1
Business support services	1	1	1	1	1	1	1	1	1	1	1	1	1	1	1	1	1	1	1	1	1	1	1	1	1	1	1	1	1	1	1	1	1	1	1	1	1	1	1	1	1	1	1	1	1	1	1	1	1
Travel arrangement and reservation services	1	1	1	1	1	1	1	1	1	1	1	1	1	1	1	1	1	1	1	1	1	1	1	1	1	1	1	1	1	1	1	1	1	1	1	1	1	1	1	1	1	1	1	1	1	1	1	1	1
Investigation and security services	1	1	1	1	1	1	1	1	1	1	1	1	1	1	1	1	1	1	1	1	1	1	1	1	1	1	1	1	1	1	1	1	1	1	1	1	1	1	1	1	1	1	1	1	1	1	1	1	1
Other support services	1	1	1	1	1	1	1	1	1	1	1	1	1	1	1	1	1	1	1	1	1	1	1	1	1	1	1	1	1	1	1	1	1	1	1	1	1	1	1	1	1	1	1	1	1	1	1	1	1
Waste management and remediation services	1	1	1	1	1	1	1	1	1	1	1	1	1	1	1	1	1	1	1	1	1	1	1	1	1	1	1	1	1	1	1	1	1	1	1	1	1	1	1	1	1	1	1	1	1	1	1	1	1
Elementary and secondary schools	1	1	1	1	1	1	1	1	1	1	1	1	1	1	1	1	1	1	1	1	1	1	1	1	1	1	1	1	1	1	1	1	1	1	1	1	1	1	1	1	1	1	1	1	1	1	1	1	1
Junior colleges, colleges, universities, and professional schools	1	1	1	1	1	1	1	1	1	1	1	1	1	1	1	1	1	1	1	1	1	1	1	1	1	1	1	1	1	1	1	1	1	1	1	1	1	1	1	1	1	1	1	1	1	1	1	1	1
Other educational services	1	1	1	1	1	1	1	1	1	1	1	1	1	1	1	1	1	1	1	1	1	1	1	1	1	1	1	1	1	1	1	1	1	1	1	1	1	1	1	1	1	1	1	1	1	1	1	1	1
Offices of physicians	1	1	1	1	1	1	1	1	1	1	1	1	1	1	1	1	1	1	1	1	1	1	1	1	1	1	1	1	1	1	1	1	1	1	1	1	1	1	1	1	1	1	1	1	1	1	1	1	1
Offices of dentists	1	1	1	1	1	1	1	1	1	1	1	1	1	1	1	1	1	1	1	1	1	1	1	1	1	1	1	1	1	1	1	1	1	1	1	1	1	1	1	1	1	1	1	1	1	1	1	1	1
Offices of other health practitioners	1	1	1	1	1	1	1	1	1	1	1	1	1	1	1	1	1	1	1	1	1	1	1	1	1	1	1	1	1	1	1	1	1	1	1	1	1	1	1	1	1	1	1	1	1	1	1	1	1
Outpatient care centers	1	1	1	1	1	1	1	1	1	1	1	1	1	1	1	1	1	1	1	1	1	1	1	1	1	1	1	1	1	1	1	1	1	1	1	1	1	1	1	1	1	1	1	1	1	1	1	1	1
Medical and diagnostic laboratories	1	1	1	1	1	1	1	1	1	1	1	1	1	1	1	1	1	1	1	1	1	1	1	1	1	1	1	1	1	1	1	1	1	1	1	1	1	1	1	1	1	1	1	1	1	1	1	1	1
Home health care services	1	1	1	1	1	1	1	1	1	1	1	1	1	1	1	1	1	1	1	1	1	1	1	1	1	1	1	1	1	1	1	1	1	1	1	1	1	1	1	1	1	1	1	1	1	1	1	1	1
Other ambulatory health care services	1	1	1	1	1	1	1	1	1	1	1	1	1	1	1	1	1	1	1	1	1	1	1	1	1	1	1	1	1	1	1	1	1	1	1	1	1	1	1	1	1	1	1	1	1	1	1	1	1
Hospitals	1	1	1	1	1	1	1	1	1	1	1	1	1	1	1	1	1	1	1	1	1	1	1	1	1	1	1	1	1	1	1	1	1	1	1	1	1	1	1	1	1	1	1	1	1	1	1	1	1
Nursing and community care facilities	1	1	1	1	1	1	1	1	1	1	1	1	1	1	1	1	1	1	1	1	1	1	1	1	1	1	1	1	1	1	1	1	1	1	1	1	1	1	1	1	1	1	1	1	1	1	1	1	1
Residential mental health, substance abuse, and other residential care facilities	1	1	1	1	1	1	1	1	1	1	1	1	1	1	1	1	1	1	1	1	1	1	1	1	1	1	1	1	1	1	1	1	1	1	1	1	1	1	1	1	1	1	1	1	1	1	1	1	1
Individual and family services	1	1	1	1	1	1	1	1	1	1	1	1	1	1	1	1	1	1	1	1	1	1	1	1	1	1	1	1	1	1	1	1	1	1	1	1	1	1	1	1	1	1	1	1	1	1	1	1	1
Child day care services	1	1	1	1	1	1	1	1	1	1	1	1	1	1	1	1	1	1	1	1	1	1	1	1	1	1	1	1	1	1	1	1	1	1	1	1	1	1	1	1	1	1	1	1	1	1	1	1	1
Community food, housing, and other relief services, including rehabilitation services	1	1	1	1	1	1	1	1	1	1	1	1	1	1	1	1	1	1	1	1	1	1	1	1	1	1	1	1	1	1	1	1	1	1	1	1	1	1	1	1	1	1	1	1	1	1	1	1	1
Performing arts companies	1	1	1	1	1	1	1	1	1	1	1	1	1	1	1	1	1	1	1	1	1	1	1	1	1	1	1	1	1	1	1	1	1	1	1	1	1	1	1	1	1	1	1	1	1	1	1	1	1
Spectator sports	1	1	1	1	1	1	1	1	1	1	1	1	1	1	1	1	1	1	1	1	1	1	1	1	1	1	1	1	1	1	1	1	1	1	1	1	1	1	1	1	1	1	1	1	1	1	1	1	1
Independent artists, writers, and performers	1	1	1	1	1	1	1	1	1	1	1	1	1	1	1	1	1	1	1	1	1	1	1	1	1	1	1	1	1	1	1	1	1	1	1	1	1	1	1	1	1	1	1	1	1	1	1	1	1
Promoters of performing arts and sports and agents for public figures	1	1	1	1	1	1	1	1	1	1	1	1	1	1	1	1	1	1	1	1	1	1	1	1	1	1	1	1	1	1	1	1	1	1	1	1	1	1	1	1	1	1	1	1	1	1	1	1	1
Museums, historical sites, zoos, and parks	1	1	1	1	1	1	1	1	1	1	1	1	1	1	1	1	1	1	1	1	1	1	1	1	1	1	1	1	1	1	1	1	1	1	1	1	1	1	1	1	1	1	1	1	1	1	1	1	1
Amusement parks and arcades	1	1	1	1	1	1	1	1	1	1	1	1	1	1	1	1	1	1	1	1	1	1	1	1	1	1	1	1	1	1	1	1	1	1	1	1	1	1	1	1	1	1	1	1	1	1	1	1	1
Gambling industries, except casino hotels	1	1	1	1	1	1	1	1	1	1	1	1	1	1	1	1	1	1	1	1	1	1	1	1	1	1	1	1	1	1	1	1	1	1	1	1	1	1	1	1	1	1	1	1	1	1	1	1	1
Other amusement and recreation industries	1	1	1	1	1	1	1	1	1	1	1	1	1	1	1	1	1	1	1	1	1	1	1	1	1	1	1	1	1	1	1	1	1	1	1	1	1	1	1	1	1	1	1	1	1	1	1	1	1
Accommodation	1	1	1	1	1	1	1	1	1	1	1	1	1	1	1	1	1	1	1	1	1	1	1	1	1	1	1	1	1	1	1	1	1	1	1	1	1	1	1	1	1	1	1	1	1	1	1	1	1
Full service restaurants	1	1	1	1	1	1	1	1	1	1	1	1	1	1	1	1	1	1	1	1	1	1	1	1	1	1	1	1	1	1	1	1	1	1	1	1	1	1	1	1	1	1	1	1	1	1	1	1	1
Limited service restaurants	1	1	1	1	1	1	1	1	1	1	1	1	1	1	1	1	1	1	1	1	1	1	1	1	1	1	1	1	1	1	1	1	1	1	1	1	1	1	1	1	1	1	1	1	1	1	1	1	1
All other food and drinking places	1	1	1	1	1	1	1	1	1	1	1	1	1	1	1	1	1	1	1	1	1	1	1	1	1	1	1	1	1	1	1	1	1	1	1	1	1	1	1	1	1	1	1	1	1	1	1	1	1
Automotive repair and maintenance	1	1	1	1	1	1	1	1	1	1	1	1	1	1	1	1	1	1	1	1	1	1	1	1	1	1	1	1	1	1	1	1	1	1	1	1	1	1	1	1	1	1	1	1	1	1	1	1	1
Electronic and precision equipment repair and maintenance	1	1	1	1	1	1	1	1	1	1	1	1	1	1	1	1	1	1	1	1	1	1	1	1	1	1	1	1	1	1	1	1	1	1	1	1	1	1	1	1	1	1	1	1	1	1	1	1	1
Commercial and industrial machinery and equipment repair and maintenance	1	1	1	1	1	1	1	1	1	1	1	1	1	1	1	1	1	1	1	1	1	1	1	1	1	1	1	1	1	1	1	1	1	1	1	1	1	1	1	1	1	1	1	1	1	1	1	1	1
Personal and household goods repair and maintenance	1	1	1	1	1	1	1	1	1	1	1	1	1	1	1	1	1	1	1	1	1	1	1	1	1	1	1	1	1	1	1	1	1	1	1	1	1	1	1	1	1	1	1	1	1	1	1	1	1
Personal care services	1	1	1	1	1	1	1	1	1	1	1	1	1	1	1	1	1	1	1	1	1	1	1	1	1	1	1	1	1	1	1	1	1	1	1	1	1	1	1	1	1	1	1	1	1	1	1	1	1
Death care services	1	1	1	1	1	1	1	1	1	1	1	1	1	1	1	1	1	1	1	1	1	1	1	1	1	1	1	1	1	1	1	1	1	1	1	1	1	1	1	1	1	1	1	1	1	1	1	1	1
Dry cleaning and laundry services	1	1	1	1	1	1	1	1	1	1	1	1	1	1	1	1	1	1	1	1	1	1	1	1	1	1	1	1	1	1	1	1	1	1	1	1	1	1	1	1	1	1	1	1	1	1	1	1	1
Other personal services	1	1	1	1	1	1	1	1	1	1	1	1	1	1	1	1	1	1	1	1	1	1	1	1	1	1	1	1	1	1	1	1	1	1	1	1	1	1	1	1	1	1	1	1	1	1	1	1	1
Religious organizations	1	1	1	1	1	1	1	1	1	1	1	1	1	1	1	1	1	1	1	1	1	1	1	1	1	1	1	1	1	1	1	1	1	1	1	1	1	1	1	1	1	1	1	1	1	1	1	1	1
Grantmaking, giving, and social advocacy organizations	1	1	1	1	1	1	1	1	1	1	1	1	1	1	1	1	1	1	1	1	1	1	1	1	1	1	1	1	1	1	1	1	1	1	1	1	1	1	1	1	1	1	1	1	1	1	1	1	1
Civic, social, professional, and similar organizations	1	1	1	1	1	1	1	1	1	1	1	1	1	1	1	1	1	1	1	1	1	1	1	1	1	1	1	1	1	1	1	1	1	1	1	1	1	1	1	1	1	1	1	1	1	1	1	1	1
Private households	1	1	1	1	1	1	1	1	1	1	1	1	1	1	1	1	1	1	1	1	1	1	1	1	1	1	1	1	1	1	1	1	1	1	1	1	1	1	1	1	1	1	1	1	1	1	1	1	1
Federal general government, defense	1	1	1	1	1	1	1	1	1	1	1	1	1	1	1	1	1	1	1	1	1	1	1	1	1	1	1	1	1	1	1	1	1	1	1	1	1	1	1	1	1	1	1	1	1	1	1	1	1
Federal general government, nondefense	1	1	1	1	1	1	1	1	1	1	1	1	1	1	1	1	1	1	1	1	1	1	1	1	1	1	1	1	1	1	1	1	1	1	1	1	1	1	1	1	1	1	1	1	1	1	1	1	1
Postal service	1	1	1	1	1	1	1	1	1	1	1	1	1	1	1	1	1	1	1	1	1	1	1	1	1	1	1	1	1	1	1	1	1	1	1	1	1	1	1	1	1	1	1	1	1	1	1	1	1
Other federal government enterprises	1	1	1	1	1	1	1	1	1	1	1	1	1	1	1	1	1	1	1	1	1	1	1	1	1	1	1	1	1	1	1	1	1	1	1	1	1	1	1	1	1	1	1	1	1	1	1	1	1
State and local government educational services	1	1	1	1	1	1	1	1	1	1	1	1	1	1	1	1	1	1	1	1	1	1	1	1	1	1	1	1	1	1	1	1	1	1	1	1	1	1	1	1	1	1	1	1	1	1	1	1	1
State and local government hospitals and health services	1	1	1	1	1	1	1	1	1	1	1	1	1	1	1	1	1	1	1	1	1	1	1	1	1	1	1	1	1	1	1	1	1	1	1	1	1	1	1	1	1	1	1	1	1	1	1	1	1
State and local government other services	1	1	1	1	1	1	1	1	1	1	1	1	1	1	1	1	1	1	1	1	1	1	1	1	1	1	1	1	1	1	1	1	1	1	1	1	1	1	1	1	1	1	1	1	1	1	1	1	1
Other state and local government enterprises	1	1	1	1	1	1	1	1	1	1	1	1	1	1	1	1	1	1	1	1	1	1	1	1	1	1	1	1	1	1	1	1	1	1	1	1	1	1	1	1	1	1	1	1	1	1	1	1	1
Scrap	1	1	1	1	1	1	1	1	1	1	1	1	1	1	1	1	1	1	1	1	1	1	1	1	1	1	1	1	1	1	1	1	1	1	1	1	1	1	1	1	1	1	1	1	1	1	1	1	1
Used and secondhand goods	1	1	1	1	1	1	1	1	1	1	1	1	1	1	1	1	1	1	1	1	1	1	1	1	1	1	1	1	1	1	1	1	1	1	1	1	1	1	1	1	1	1	1	1	1	1	1	1	1
Noncomparable imports	1	1	1	1	1	1	1	1	1	1	1	1	1	1	1	1	1	1	1	1	1	1	1	1	1	1	1	1	1	1	1	1	1	1	1	1	1	1	1	1	1	1	1	1	1	1	1	1	1
Rest of the world adjustment	0.75	0.75	0.75	0.75	0.75	0.75	0.75	0.75	0.75	0.75	0.75	0.75	0.75	0.75	0.75	0.75	0.75	0.75	0.75	0.75	0.85	0.9	0.9	0.85	0.85	0.85	0.85	0.85	0.85	0.85	0.85	0.85	0.9	0.85	0.85	0.75	0.75	0.75	0.75	0.75	0.75	0.75	0.75	0.75	0.75	0.75	0.75	0.75	0.75
Residential natural gas	0.75	0.75	0.75	0.75	0.75	0.75	0.75	0.75	0.75	0.75	0.75	0.75	0.75	0.75	0.75	0.75	0.75	0.75	0.75	0.75	0.85	0.9	0.9	0.85	0.85	0.85	0.85	0.85	0.85	0.85	0.85	0.85	0.9	0.85	0.85	0.75	0.75	0.75	0.75	0.75	0.75	0.75	0.75	0.75	0.75	0.75	0.75	0.75	0.75
Residential petroleum fuels	1	1	1	1	1	1	1	1	1	1	1	1	1	1	1	1	1	1	1	1	1	1	1	1	1	1	1	1	1	1	1	1	1	1	1	1	1	1	1	1	1	1	1	1	1	1	1	1	1
Personal transport fuels	1	1	1	1	1	1	1	1	1	1	1	1	1	1	1	1	1	1	1	1	1	1	1	1	1	1	1	1	1	1	1	1	1	1	1	1	1	1	1	1	1	1	1	1	1	1	1	1	1
[truncated: 359 more columns]

## Sheet: MassFilter
	Copper, nickel, lead, and zinc mining	Primary smelting and refining of copper	Copper rolling, drawing, extruding and alloying	Oilseed farming	Grain farming	Vegetable and melon farming	Fruit and tree nut farming	Greenhouse, nursery, and floriculture production	Other crop farming	Dairy cattle and milk production	Beef cattle ranching and farming, including feedlots and dual purpose ranching and farming	Poultry and egg production	Animal production, except cattle and poultry and eggs	Forestry and logging	Fishing, hunting and trapping	Support activities for agriculture and forestry	Oil and gas extraction	Coal mining	Iron, gold, silver, and other metal ore mining	Stone mining and quarrying	Other nonmetallic mineral mining and quarrying	Drilling oil and gas wells	Other support activities for mining	Electric power generation, transmission, and distribution	Natural gas distribution	Water, sewage and other systems	Health care structures	Educational and vocational structures	Nonresidential maintenance and repair	Residential maintenance and repair	Office and commercial structures	Multifamily residential structures	Other residential structures	Manufacturing structures	Other nonresidential structures	Power and communication structures	Single family residential structures	Transportation structures and highways and streets	Sawmills and wood preservation	Veneer, plywood, and engineered wood product manufacturing	Millwork	All other wood product manufacturing	Clay product and refractory manufacturing	Glass and glass product manufacturing	Cement manufacturing	Ready mix concrete manufacturing	Concrete pipe, brick, and block manufacturing	Other concrete product manufacturing	Lime and gypsum product manufacturing
Copper, nickel, lead, and zinc mining	1	0	0	0	0	0	0	0	0	0	0	0	0	0	0	0	0	0	0	0	0	0	0	0	0	0	0	0	0	0	0	0	0	0	0	0	0	0	0	0	0	0	0	0	0	0	0	0	0
Primary smelting and refining of copper	0	1	0	0	0	0	0	0	0	0	0	0	0	0	0	0	0	0	0	0	0	0	0	0	0	0	0	0	0	0	0	0	0	0	0	0	0	0	0	0	0	0	0	0	0	0	0	0	0
Copper rolling, drawing, extruding and alloying	0	0	1	0	0	0	0	0	0	0	0	0	0	0	0	0	0	0	0	0	0	0	0	0	0	0	0	0	0	0	0	0	0	0	0	0	0	0	0	0	0	0	0	0	0	0	0	0	0
Oilseed farming	0	0	0	0	0	0	0	0	0	0	0	0	0	0	0	0	0	0	0	0	0	0	0	0	0	0	0	0	0	0	0	0	0	0	0	0	0	0	0	0	0	0	0	0	0	0	0	0	0
Grain farming	0	0	0	0	0	0	0	0	0	0	0	0	0	0	0	0	0	0	0	0	0	0	0	0	0	0	0	0	0	0	0	0	0	0	0	0	0	0	0	0	0	0	0	0	0	0	0	0	0
Vegetable and melon farming	0	0	0	0	0	0	0	0	0	0	0	0	0	0	0	0	0	0	0	0	0	0	0	0	0	0	0	0	0	0	0	0	0	0	0	0	0	0	0	0	0	0	0	0	0	0	0	0	0
Fruit and tree nut farming	0	0	0	0	0	0	0	0	0	0	0	0	0	0	0	0	0	0	0	0	0	0	0	0	0	0	0	0	0	0	0	0	0	0	0	0	0	0	0	0	0	0	0	0	0	0	0	0	0
Greenhouse, nursery, and floriculture production	0	0	0	0	0	0	0	0	0	0	0	0	0	0	0	0	0	0	0	0	0	0	0	0	0	0	0	0	0	0	0	0	0	0	0	0	0	0	0	0	0	0	0	0	0	0	0	0	0
Other crop farming	0	0	0	0	0	0	0	0	0	0	0	0	0	0	0	0	0	0	0	0	0	0	0	0	0	0	0	0	0	0	0	0	0	0	0	0	0	0	0	0	0	0	0	0	0	0	0	0	0
Dairy cattle and milk production	0	0	0	0	0	0	0	0	0	0	0	0	0	0	0	0	0	0	0	0	0	0	0	0	0	0	0	0	0	0	0	0	0	0	0	0	0	0	0	0	0	0	0	0	0	0	0	0	0
Beef cattle ranching and farming, including feedlots and dual purpose ranching and farming	0	0	0	0	0	0	0	0	0	0	0	0	0	0	0	0	0	0	0	0	0	0	0	0	0	0	0	0	0	0	0	0	0	0	0	0	0	0	0	0	0	0	0	0	0	0	0	0	0
Poultry and egg production	0	0	0	0	0	0	0	0	0	0	0	0	0	0	0	0	0	0	0	0	0	0	0	0	0	0	0	0	0	0	0	0	0	0	0	0	0	0	0	0	0	0	0	0	0	0	0	0	0
Animal production, except cattle and poultry and eggs	0	0	0	0	0	0	0	0	0	0	0	0	0	0	0	0	0	0	0	0	0	0	0	0	0	0	0	0	0	0	0	0	0	0	0	0	0	0	0	0	0	0	0	0	0	0	0	0	0
Forestry and logging	0	0	0	0	0	0	0	0	0	0	0	0	0	0	0	0	0	0	0	0	0	0	0	0	0	0	0	0	0	0	0	0	0	0	0	0	0	0	0	0	0	0	0	0	0	0	0	0	0
Fishing, hunting and trapping	0	0	0	0	0	0	0	0	0	0	0	0	0	0	0	0	0	0	0	0	0	0	0	0	0	0	0	0	0	0	0	0	0	0	0	0	0	0	0	0	0	0	0	0	0	0	0	0	0
Support activities for agriculture and forestry	0	0	0	0	0	0	0	0	0	0	0	0	0	0	0	0	0	0	0	0	0	0	0	0	0	0	0	0	0	0	0	0	0	0	0	0	0	0	0	0	0	0	0	0	0	0	0	0	0
Oil and gas extraction	0	0	0	0	0	0	0	0	0	0	0	0	0	0	0	0	0	0	0	0	0	0	0	0	0	0	0	0	0	0	0	0	0	0	0	0	0	0	0	0	0	0	0	0	0	0	0	0	0
Coal mining	0	0	0	0	0	0	0	0	0	0	0	0	0	0	0	0	0	0	0	0	0	0	0	0	0	0	0	0	0	0	0	0	0	0	0	0	0	0	0	0	0	0	0	0	0	0	0	0	0
Iron, gold, silver, and other metal ore mining	0	0	0	0	0	0	0	0	0	0	0	0	0	0	0	0	0	0	0	0	0	0	0	0	0	0	0	0	0	0	0	0	0	0	0	0	0	0	0	0	0	0	0	0	0	0	0	0	0
Stone mining and quarrying	0	0	0	0	0	0	0	0	0	0	0	0	0	0	0	0	0	0	0	0	0	0	0	0	0	0	0	0	0	0	0	0	0	0	0	0	0	0	0	0	0	0	0	0	0	0	0	0	0
Other nonmetallic mineral mining and quarrying	0	0	0	0	0	0	0	0	0	0	0	0	0	0	0	0	0	0	0	0	0	0	0	0	0	0	0	0	0	0	0	0	0	0	0	0	0	0	0	0	0	0	0	0	0	0	0	0	0
Drilling oil and gas wells	0	0	0	0	0	0	0	0	0	0	0	0	0	0	0	0	0	0	0	0	0	0	0	0	0	0	0	0	0	0	0	0	0	0	0	0	0	0	0	0	0	0	0	0	0	0	0	0	0
Other support activities for mining	0	0	0	0	0	0	0	0	0	0	0	0	0	0	0	0	0	0	0	0	0	0	0	0	0	0	0	0	0	0	0	0	0	0	0	0	0	0	0	0	0	0	0	0	0	0	0	0	0
Electric power generation, transmission, and distribution	0	0	0	0	0	0	0	0	0	0	0	0	0	0	0	0	0	0	0	0	0	0	0	0	0	0	0	0	0	0	0	0	0	0	0	0	0	0	0	0	0	0	0	0	0	0	0	0	0
Natural gas distribution	0	0	0	0	0	0	0	0	0	0	0	0	0	0	0	0	0	0	0	0	0	0	0	0	0	0	0	0	0	0	0	0	0	0	0	0	0	0	0	0	0	0	0	0	0	0	0	0	0
Water, sewage and other systems	0	0	0	0	0	0	0	0	0	0	0	0	0	0	0	0	0	0	0	0	0	0	0	0	0	0	0	0	0	0	0	0	0	0	0	0	0	0	0	0	0	0	0	0	0	0	0	0	0
Health care structures	0	0	0	0	0	0	0	0	0	0	0	0	0	0	0	0	0	0	0	0	0	0	0	0	0	0	1	0	0	0	0	0	0	0	0	0	0	0	0	0	0	0	0	0	0	0	0	0	0
Educational and vocational structures	0	0	0	0	0	0	0	0	0	0	0	0	0	0	0	0	0	0	0	0	0	0	0	0	0	0	0	1	0	0	0	0	0	0	0	0	0	0	0	0	0	0	0	0	0	0	0	0	0
Nonresidential maintenance and repair	0	0	0	0	0	0	0	0	0	0	0	0	0	0	0	0	0	0	0	0	0	0	0	0	0	0	0	0	1	0	0	0	0	0	0	0	0	0	0	0	0	0	0	0	0	0	0	0	0
Residential maintenance and repair	0	0	0	0	0	0	0	0	0	0	0	0	0	0	0	0	0	0	0	0	0	0	0	0	0	0	0	0	0	1	0	0	0	0	0	0	0	0	0	0	0	0	0	0	0	0	0	0	0
Office and commercial structures	0	0	0	0	0	0	0	0	0	0	0	0	0	0	0	0	0	0	0	0	0	0	0	0	0	0	0	0	0	0	1	0	0	0	0	0	0	0	0	0	0	0	0	0	0	0	0	0	0
Multifamily residential structures	0	0	0	0	0	0	0	0	0	0	0	0	0	0	0	0	0	0	0	0	0	0	0	0	0	0	0	0	0	0	0	1	0	0	0	0	0	0	0	0	0	0	0	0	0	0	0	0	0
Other residential structures	0	0	0	0	0	0	0	0	0	0	0	0	0	0	0	0	0	0	0	0	0	0	0	0	0	0	0	0	0	0	0	0	1	0	0	0	0	0	0	0	0	0	0	0	0	0	0	0	0
Manufacturing structures	0	0	0	0	0	0	0	0	0	0	0	0	0	0	0	0	0	0	0	0	0	0	0	0	0	0	0	0	0	0	0	0	0	1	0	0	0	0	0	0	0	0	0	0	0	0	0	0	0
Other nonresidential structures	0	0	0	0	0	0	0	0	0	0	0	0	0	0	0	0	0	0	0	0	0	0	0	0	0	0	0	0	0	0	0	0	0	0	1	0	0	0	0	0	0	0	0	0	0	0	0	0	0
Power and communication structures	0	0	0	0	0	0	0	0	0	0	0	0	0	0	0	0	0	0	0	0	0	0	0	0	0	0	0	0	0	0	0	0	0	0	0	1	0	0	0	0	0	0	0	0	0	0	0	0	0
Single family residential structures	0	0	0	0	0	0	0	0	0	0	0	0	0	0	0	0	0	0	0	0	0	0	0	0	0	0	0	0	0	0	0	0	0	0	0	0	1	0	0	0	0	0	0	0	0	0	0	0	0
Transportation structures and highways and streets	0	0	0	0	0	0	0	0	0	0	0	0	0	0	0	0	0	0	0	0	0	0	0	0	0	0	0	0	0	0	0	0	0	0	0	0	0	1	0	0	0	0	0	0	0	0	0	0	0
Sawmills and wood preservation	0	0	0	0	0	0	0	0	0	0	0	0	0	0	0	0	0	0	0	0	0	0	0	0	0	0	0	0	0	0	0	0	0	0	0	0	0	0	0	0	0	0	0	0	0	0	0	0	0
Veneer, plywood, and engineered wood product manufacturing	0	0	0	0	0	0	0	0	0	0	0	0	0	0	0	0	0	0	0	0	0	0	0	0	0	0	0	0	0	0	0	0	0	0	0	0	0	0	0	0	0	0	0	0	0	0	0	0	0
Millwork	0	0	0	0	0	0	0	0	0	0	0	0	0	0	0	0	0	0	0	0	0	0	0	0	0	0	0	0	0	0	0	0	0	0	0	0	0	0	0	0	0	0	0	0	0	0	0	0	0
All other wood product manufacturing	0	0	0	0	0	0	0	0	0	0	0	0	0	0	0	0	0	0	0	0	0	0	0	0	0	0	0	0	0	0	0	0	0	0	0	0	0	0	0	0	0	0	0	0	0	0	0	0	0
Clay product and refractory manufacturing	0	0	0	0	0	0	0	0	0	0	0	0	0	0	0	0	0	0	0	0	0	0	0	0	0	0	0	0	0	0	0	0	0	0	0	0	0	0	0	0	0	0	0	0	0	0	0	0	0
Glass and glass product manufacturing	0	0	0	0	0	0	0	0	0	0	0	0	0	0	0	0	0	0	0	0	0	0	0	0	0	0	0	0	0	0	0	0	0	0	0	0	0	0	0	0	0	0	0	0	0	0	0	0	0
Cement manufacturing	0	0	0	0	0	0	0	0	0	0	0	0	0	0	0	0	0	0	0	0	0	0	0	0	0	0	0	0	0	0	0	0	0	0	0	0	0	0	0	0	0	0	0	0	0	0	0	0	0
Ready mix concrete manufacturing	0	0	0	0	0	0	0	0	0	0	0	0	0	0	0	0	0	0	0	0	0	0	0	0	0	0	0	0	0	0	0	0	0	0	0	0	0	0	0	0	0	0	0	0	0	0	0	0	0
Concrete pipe, brick, and block manufacturing	0	0	0	0	0	0	0	0	0	0	0	0	0	0	0	0	0	0	0	0	0	0	0	0	0	0	0	0	0	0	0	0	0	0	0	0	0	0	0	0	0	0	0	0	0	0	0	0	0
Other concrete product manufacturing	0	0	0	0	0	0	0	0	0	0	0	0	0	0	0	0	0	0	0	0	0	0	0	0	0	0	0	0	0	0	0	0	0	0	0	0	0	0	0	0	0	0	0	0	0	0	0	0	0
Lime and gypsum product manufacturing	0	0	0	0	0	0	0	0	0	0	0	0	0	0	0	0	0	0	0	0	0	0	0	0	0	0	0	0	0	0	0	0	0	0	0	0	0	0	0	0	0	0	0	0	0	0	0	0	0
Abrasive product manufacturing	0	0	0	0	0	0	0	0	0	0	0	0	0	0	0	0	0	0	0	0	0	0	0	0	0	0	0	0	0	0	0	0	0	0	0	0	0	0	0	0	0	0	0	0	0	0	0	0	0
Cut stone and stone product manufacturing	0	0	0	0	0	0	0	0	0	0	0	0	0	0	0	0	0	0	0	0	0	0	0	0	0	0	0	0	0	0	0	0	0	0	0	0	0	0	0	0	0	0	0	0	0	0	0	0	0
Ground or treated mineral and earth manufacturing	0	0	0	0	0	0	0	0	0	0	0	0	0	0	0	0	0	0	0	0	0	0	0	0	0	0	0	0	0	0	0	0	0	0	0	0	0	0	0	0	0	0	0	0	0	0	0	0	0
Mineral wool manufacturing	0	0	0	0	0	0	0	0	0	0	0	0	0	0	0	0	0	0	0	0	0	0	0	0	0	0	0	0	0	0	0	0	0	0	0	0	0	0	0	0	0	0	0	0	0	0	0	0	0
Miscellaneous nonmetallic mineral products	0	0	0	0	0	0	0	0	0	0	0	0	0	0	0	0	0	0	0	0	0	0	0	0	0	0	0	0	0	0	0	0	0	0	0	0	0	0	0	0	0	0	0	0	0	0	0	0	0
Iron and steel mills and ferroalloy manufacturing	0	0	0	0	0	0	0	0	0	0	0	0	0	0	0	0	0	0	0	0	0	0	0	0	0	0	0	0	0	0	0	0	0	0	0	0	0	0	0	0	0	0	0	0	0	0	0	0	0
Steel product manufacturing from purchased steel	0	0	0	0	0	0	0	0	0	0	0	0	0	0	0	0	0	0	0	0	0	0	0	0	0	0	0	0	0	0	0	0	0	0	0	0	0	0	0	0	0	0	0	0	0	0	0	0	0
Alumina refining and primary aluminum production	0	0	0	0	0	0	0	0	0	0	0	0	0	0	0	0	0	0	0	0	0	0	0	0	0	0	0	0	0	0	0	0	0	0	0	0	0	0	0	0	0	0	0	0	0	0	0	0	0
Aluminum product manufacturing from purchased aluminum	0	0	0	0	0	0	0	0	0	0	0	0	0	0	0	0	0	0	0	0	0	0	0	0	0	0	0	0	0	0	0	0	0	0	0	0	0	0	0	0	0	0	0	0	0	0	0	0	0
Primary smelting and refining of nonferrous metal, except copper and aluminum	0	0	0	0	0	0	0	0	0	0	0	0	0	0	0	0	0	0	0	0	0	0	0	0	0	0	0	0	0	0	0	0	0	0	0	0	0	0	0	0	0	0	0	0	0	0	0	0	0
Nonferrous metal, except copper and aluminum, rolling, drawing, extruding and alloying	0	0	0	0	0	0	0	0	0	0	0	0	0	0	0	0	0	0	0	0	0	0	0	0	0	0	0	0	0	0	0	0	0	0	0	0	0	0	0	0	0	0	0	0	0	0	0	0	0
Ferrous metal foundries	0	0	0	0	0	0	0	0	0	0	0	0	0	0	0	0	0	0	0	0	0	0	0	0	0	0	0	0	0	0	0	0	0	0	0	0	0	0	0	0	0	0	0	0	0	0	0	0	0
Nonferrous metal foundries	0	0	0	0	0	0	0	0	0	0	0	0	0	0	0	0	0	0	0	0	0	0	0	0	0	0	0	0	0	0	0	0	0	0	0	0	0	0	0	0	0	0	0	0	0	0	0	0	0
Custom roll forming	0	0	0	0	0	0	0	0	0	0	0	0	0	0	0	0	0	0	0	0	0	0	0	0	0	0	0	0	0	0	0	0	0	0	0	0	0	0	0	0	0	0	0	0	0	0	0	0	0
All other forging, stamping, and sintering	0	0	0	0	0	0	0	0	0	0	0	0	0	0	0	0	0	0	0	0	0	0	0	0	0	0	0	0	0	0	0	0	0	0	0	0	0	0	0	0	0	0	0	0	0	0	0	0	0
Metal crown, closure, and other metal stamping, except automotive	0	0	0	0	0	0	0	0	0	0	0	0	0	0	0	0	0	0	0	0	0	0	0	0	0	0	0	0	0	0	0	0	0	0	0	0	0	0	0	0	0	0	0	0	0	0	0	0	0
Cutlery and handtool manufacturing	0	0	0	0	0	0	0	0	0	0	0	0	0	0	0	0	0	0	0	0	0	0	0	0	0	0	0	0	0	0	0	0	0	0	0	0	0	0	0	0	0	0	0	0	0	0	0	0	0
Plate work and fabricated structural product manufacturing	0	0	0	0	0	0	0	0	0	0	0	0	0	0	0	0	0	0	0	0	0	0	0	0	0	0	0	0	0	0	0	0	0	0	0	0	0	0	0	0	0	0	0	0	0	0	0	0	0
Ornamental and architectural metal products manufacturing	0	0	0	0	0	0	0	0	0	0	0	0	0	0	0	0	0	0	0	0	0	0	0	0	0	0	0	0	0	0	0	0	0	0	0	0	0	0	0	0	0	0	0	0	0	0	0	0	0
Power boiler and heat exchanger manufacturing	0	0	0	0	0	0	0	0	0	0	0	0	0	0	0	0	0	0	0	0	0	0	0	0	0	0	0	0	0	0	0	0	0	0	0	0	0	0	0	0	0	0	0	0	0	0	0	0	0
Metal tank, heavy gauge, manufacturing	0	0	0	0	0	0	0	0	0	0	0	0	0	0	0	0	0	0	0	0	0	0	0	0	0	0	0	0	0	0	0	0	0	0	0	0	0	0	0	0	0	0	0	0	0	0	0	0	0
Metal can, box, and other metal container, light gauge, manufacturing	0	0	0	0	0	0	0	0	0	0	0	0	0	0	0	0	0	0	0	0	0	0	0	0	0	0	0	0	0	0	0	0	0	0	0	0	0	0	0	0	0	0	0	0	0	0	0	0	0
Hardware manufacturing	0	0	0	0	0	0	0	0	0	0	0	0	0	0	0	0	0	0	0	0	0	0	0	0	0	0	0	0	0	0	0	0	0	0	0	0	0	0	0	0	0	0	0	0	0	0	0	0	0
Spring and wire product manufacturing	0	0	0	0	0	0	0	0	0	0	0	0	0	0	0	0	0	0	0	0	0	0	0	0	0	0	0	0	0	0	0	0	0	0	0	0	0	0	0	0	0	0	0	0	0	0	0	0	0
Machine shops	0	0	0	0	0	0	0	0	0	0	0	0	0	0	0	0	0	0	0	0	0	0	0	0	0	0	0	0	0	0	0	0	0	0	0	0	0	0	0	0	0	0	0	0	0	0	0	0	0
Turned product and screw, nut, and bolt manufacturing	0	0	0	0	0	0	0	0	0	0	0	0	0	0	0	0	0	0	0	0	0	0	0	0	0	0	0	0	0	0	0	0	0	0	0	0	0	0	0	0	0	0	0	0	0	0	0	0	0
Coating, engraving, heat treating and allied activities	0	0	0	0	0	0	0	0	0	0	0	0	0	0	0	0	0	0	0	0	0	0	0	0	0	0	0	0	0	0	0	0	0	0	0	0	0	0	0	0	0	0	0	0	0	0	0	0	0
Plumbing fixture fitting and trim manufacturing	0	0	0	0	0	0	0	0	0	0	0	0	0	0	0	0	0	0	0	0	0	0	0	0	0	0	0	0	0	0	0	0	0	0	0	0	0	0	0	0	0	0	0	0	0	0	0	0	0
Valve and fittings other than plumbing	0	0	0	0	0	0	0	0	0	0	0	0	0	0	0	0	0	0	0	0	0	0	0	0	0	0	0	0	0	0	0	0	0	0	0	0	0	0	0	0	0	0	0	0	0	0	0	0	0
Ball and roller bearing manufacturing	0	0	0	0	0	0	0	0	0	0	0	0	0	0	0	0	0	0	0	0	0	0	0	0	0	0	0	0	0	0	0	0	0	0	0	0	0	0	0	0	0	0	0	0	0	0	0	0	0
Fabricated pipe and pipe fitting manufacturing	0	0	0	0	0	0	0	0	0	0	0	0	0	0	0	0	0	0	0	0	0	0	0	0	0	0	0	0	0	0	0	0	0	0	0	0	0	0	0	0	0	0	0	0	0	0	0	0	0
Ammunition, arms, ordnance, and accessories manufacturing	0	0	0	0	0	0	0	0	0	0	0	0	0	0	0	0	0	0	0	0	0	0	0	0	0	0	0	0	0	0	0	0	0	0	0	0	0	0	0	0	0	0	0	0	0	0	0	0	0
Other fabricated metal manufacturing	0	0	0	0	0	0	0	0	0	0	0	0	0	0	0	0	0	0	0	0	0	0	0	0	0	0	0	0	0	0	0	0	0	0	0	0	0	0	0	0	0	0	0	0	0	0	0	0	0
Farm machinery and equipment manufacturing	0	0	0	0	0	0	0	0	0	0	0	0	0	0	0	0	0	0	0	0	0	0	0	0	0	0	0	0	0	0	0	0	0	0	0	0	0	0	0	0	0	0	0	0	0	0	0	0	0
Lawn and garden equipment manufacturing	0	0	0	0	0	0	0	0	0	0	0	0	0	0	0	0	0	0	0	0	0	0	0	0	0	0	0	0	0	0	0	0	0	0	0	0	0	0	0	0	0	0	0	0	0	0	0	0	0
Construction machinery manufacturing	0	0	0	0	0	0	0	0	0	0	0	0	0	0	0	0	0	0	0	0	0	0	0	0	0	0	0	0	0	0	0	0	0	0	0	0	0	0	0	0	0	0	0	0	0	0	0	0	0
Mining and oil and gas field machinery manufacturing	0	0	0	0	0	0	0	0	0	0	0	0	0	0	0	0	0	0	0	0	0	0	0	0	0	0	0	0	0	0	0	0	0	0	0	0	0	0	0	0	0	0	0	0	0	0	0	0	0
Semiconductor machinery manufacturing	0	0	0	0	0	0	0	0	0	0	0	0	0	0	0	0	0	0	0	0	0	0	0	0	0	0	0	0	0	0	0	0	0	0	0	0	0	0	0	0	0	0	0	0	0	0	0	0	0
Other industrial machinery manufacturing	0	0	0	0	0	0	0	0	0	0	0	0	0	0	0	0	0	0	0	0	0	0	0	0	0	0	0	0	0	0	0	0	0	0	0	0	0	0	0	0	0	0	0	0	0	0	0	0	0
Optical instrument and lens manufacturing	0	0	0	0	0	0	0	0	0	0	0	0	0	0	0	0	0	0	0	0	0	0	0	0	0	0	0	0	0	0	0	0	0	0	0	0	0	0	0	0	0	0	0	0	0	0	0	0	0
Photographic and photocopying equipment manufacturing	0	0	0	0	0	0	0	0	0	0	0	0	0	0	0	0	0	0	0	0	0	0	0	0	0	0	0	0	0	0	0	0	0	0	0	0	0	0	0	0	0	0	0	0	0	0	0	0	0
Plastics and rubber industry machinery manufacturing	0	0	0	0	0	0	0	0	0	0	0	0	0	0	0	0	0	0	0	0	0	0	0	0	0	0	0	0	0	0	0	0	0	0	0	0	0	0	0	0	0	0	0	0	0	0	0	0	0
Vending, commercial laundry, and other commercial and service industry machinery manufacturing	0	0	0	0	0	0	0	0	0	0	0	0	0	0	0	0	0	0	0	0	0	0	0	0	0	0	0	0	0	0	0	0	0	0	0	0	0	0	0	0	0	0	0	0	0	0	0	0	0
Office machinery manufacturing	0	0	0	0	0	0	0	0	0	0	0	0	0	0	0	0	0	0	0	0	0	0	0	0	0	0	0	0	0	0	0	0	0	0	0	0	0	0	0	0	0	0	0	0	0	0	0	0	0
Heating equipment, except warm air furnaces, manufacturing	0	0	0	0	0	0	0	0	0	0	0	0	0	0	0	0	0	0	0	0	0	0	0	0	0	0	0	0	0	0	0	0	0	0	0	0	0	0	0	0	0	0	0	0	0	0	0	0	0
Air conditioning, refrigeration, and warm air heating equipment manufacturing	0	0	0	0	0	0	0	0	0	0	0	0	0	0	0	0	0	0	0	0	0	0	0	0	0	0	0	0	0	0	0	0	0	0	0	0	0	0	0	0	0	0	0	0	0	0	0	0	0
Industrial and commercial fan and blower and air purification equipment manufacturing	0	0	0	0	0	0	0	0	0	0	0	0	0	0	0	0	0	0	0	0	0	0	0	0	0	0	0	0	0	0	0	0	0	0	0	0	0	0	0	0	0	0	0	0	0	0	0	0	0
Industrial mold manufacturing	0	0	0	0	0	0	0	0	0	0	0	0	0	0	0	0	0	0	0	0	0	0	0	0	0	0	0	0	0	0	0	0	0	0	0	0	0	0	0	0	0	0	0	0	0	0	0	0	0
Special tool, die, jig, and fixture manufacturing	0	0	0	0	0	0	0	0	0	0	0	0	0	0	0	0	0	0	0	0	0	0	0	0	0	0	0	0	0	0	0	0	0	0	0	0	0	0	0	0	0	0	0	0	0	0	0	0	0
Machine tool manufacturing	0	0	0	0	0	0	0	0	0	0	0	0	0	0	0	0	0	0	0	0	0	0	0	0	0	0	0	0	0	0	0	0	0	0	0	0	0	0	0	0	0	0	0	0	0	0	0	0	0
Cutting and machine tool accessory, rolling mill, and other metalworking machinery manufacturing	0	0	0	0	0	0	0	0	0	0	0	0	0	0	0	0	0	0	0	0	0	0	0	0	0	0	0	0	0	0	0	0	0	0	0	0	0	0	0	0	0	0	0	0	0	0	0	0	0
Turbine and turbine generator set units manufacturing	0	0	0	0	0	0	0	0	0	0	0	0	0	0	0	0	0	0	0	0	0	0	0	0	0	0	0	0	0	0	0	0	0	0	0	0	0	0	0	0	0	0	0	0	0	0	0	0	0
Speed changer, industrial high speed drive, and gear manufacturing	0	0	0	0	0	0	0	0	0	0	0	0	0	0	0	0	0	0	0	0	0	0	0	0	0	0	0	0	0	0	0	0	0	0	0	0	0	0	0	0	0	0	0	0	0	0	0	0	0
Mechanical power transmission equipment manufacturing	0	0	0	0	0	0	0	0	0	0	0	0	0	0	0	0	0	0	0	0	0	0	0	0	0	0	0	0	0	0	0	0	0	0	0	0	0	0	0	0	0	0	0	0	0	0	0	0	0
Other engine equipment manufacturing	0	0	0	0	0	0	0	0	0	0	0	0	0	0	0	0	0	0	0	0	0	0	0	0	0	0	0	0	0	0	0	0	0	0	0	0	0	0	0	0	0	0	0	0	0	0	0	0	0
Air and gas compressor manufacturing	0	0	0	0	0	0	0	0	0	0	0	0	0	0	0	0	0	0	0	0	0	0	0	0	0	0	0	0	0	0	0	0	0	0	0	0	0	0	0	0	0	0	0	0	0	0	0	0	0
Pump and pumping equipment manufacturing	0	0	0	0	0	0	0	0	0	0	0	0	0	0	0	0	0	0	0	0	0	0	0	0	0	0	0	0	0	0	0	0	0	0	0	0	0	0	0	0	0	0	0	0	0	0	0	0	0
Material handling equipment manufacturing	0	0	0	0	0	0	0	0	0	0	0	0	0	0	0	0	0	0	0	0	0	0	0	0	0	0	0	0	0	0	0	0	0	0	0	0	0	0	0	0	0	0	0	0	0	0	0	0	0
Power driven handtool manufacturing	0	0	0	0	0	0	0	0	0	0	0	0	0	0	0	0	0	0	0	0	0	0	0	0	0	0	0	0	0	0	0	0	0	0	0	0	0	0	0	0	0	0	0	0	0	0	0	0	0
Packaging machinery manufacturing	0	0	0	0	0	0	0	0	0	0	0	0	0	0	0	0	0	0	0	0	0	0	0	0	0	0	0	0	0	0	0	0	0	0	0	0	0	0	0	0	0	0	0	0	0	0	0	0	0
Industrial process furnace and oven manufacturing	0	0	0	0	0	0	0	0	0	0	0	0	0	0	0	0	0	0	0	0	0	0	0	0	0	0	0	0	0	0	0	0	0	0	0	0	0	0	0	0	0	0	0	0	0	0	0	0	0
Other general purpose machinery manufacturing	0	0	0	0	0	0	0	0	0	0	0	0	0	0	0	0	0	0	0	0	0	0	0	0	0	0	0	0	0	0	0	0	0	0	0	0	0	0	0	0	0	0	0	0	0	0	0	0	0
Fluid power process machinery	0	0	0	0	0	0	0	0	0	0	0	0	0	0	0	0	0	0	0	0	0	0	0	0	0	0	0	0	0	0	0	0	0	0	0	0	0	0	0	0	0	0	0	0	0	0	0	0	0
Electronic computer manufacturing	0	0	0	0	0	0	0	0	0	0	0	0	0	0	0	0	0	0	0	0	0	0	0	0	0	0	0	0	0	0	0	0	0	0	0	0	0	0	0	0	0	0	0	0	0	0	0	0	0
Computer storage device manufacturing	0	0	0	0	0	0	0	0	0	0	0	0	0	0	0	0	0	0	0	0	0	0	0	0	0	0	0	0	0	0	0	0	0	0	0	0	0	0	0	0	0	0	0	0	0	0	0	0	0
Computer terminals and other computer peripheral equipment manufacturing	0	0	0	0	0	0	0	0	0	0	0	0	0	0	0	0	0	0	0	0	0	0	0	0	0	0	0	0	0	0	0	0	0	0	0	0	0	0	0	0	0	0	0	0	0	0	0	0	0
Telephone apparatus manufacturing	0	0	0	0	0	0	0	0	0	0	0	0	0	0	0	0	0	0	0	0	0	0	0	0	0	0	0	0	0	0	0	0	0	0	0	0	0	0	0	0	0	0	0	0	0	0	0	0	0
Broadcast and wireless communications equipment	0	0	0	0	0	0	0	0	0	0	0	0	0	0	0	0	0	0	0	0	0	0	0	0	0	0	0	0	0	0	0	0	0	0	0	0	0	0	0	0	0	0	0	0	0	0	0	0	0
Other communications equipment manufacturing	0	0	0	0	0	0	0	0	0	0	0	0	0	0	0	0	0	0	0	0	0	0	0	0	0	0	0	0	0	0	0	0	0	0	0	0	0	0	0	0	0	0	0	0	0	0	0	0	0
Semiconductor and related device manufacturing	0	0	0	0	0	0	0	0	0	0	0	0	0	0	0	0	0	0	0	0	0	0	0	0	0	0	0	0	0	0	0	0	0	0	0	0	0	0	0	0	0	0	0	0	0	0	0	0	0
Printed circuit assembly, electronic assembly, manufacturing	0	0	0	0	0	0	0	0	0	0	0	0	0	0	0	0	0	0	0	0	0	0	0	0	0	0	0	0	0	0	0	0	0	0	0	0	0	0	0	0	0	0	0	0	0	0	0	0	0
Other electronic component manufacturing	0	0	0	0	0	0	0	0	0	0	0	0	0	0	0	0	0	0	0	0	0	0	0	0	0	0	0	0	0	0	0	0	0	0	0	0	0	0	0	0	0	0	0	0	0	0	0	0	0
Electromedical and electrotherapeutic apparatus manufacturing	0	0	0	0	0	0	0	0	0	0	0	0	0	0	0	0	0	0	0	0	0	0	0	0	0	0	0	0	0	0	0	0	0	0	0	0	0	0	0	0	0	0	0	0	0	0	0	0	0
Search, detection, and navigation instruments manufacturing	0	0	0	0	0	0	0	0	0	0	0	0	0	0	0	0	0	0	0	0	0	0	0	0	0	0	0	0	0	0	0	0	0	0	0	0	0	0	0	0	0	0	0	0	0	0	0	0	0
Automatic environmental control manufacturing	0	0	0	0	0	0	0	0	0	0	0	0	0	0	0	0	0	0	0	0	0	0	0	0	0	0	0	0	0	0	0	0	0	0	0	0	0	0	0	0	0	0	0	0	0	0	0	0	0
Industrial process variable instruments manufacturing	0	0	0	0	0	0	0	0	0	0	0	0	0	0	0	0	0	0	0	0	0	0	0	0	0	0	0	0	0	0	0	0	0	0	0	0	0	0	0	0	0	0	0	0	0	0	0	0	0
Totalizing fluid meter and counting device manufacturing	0	0	0	0	0	0	0	0	0	0	0	0	0	0	0	0	0	0	0	0	0	0	0	0	0	0	0	0	0	0	0	0	0	0	0	0	0	0	0	0	0	0	0	0	0	0	0	0	0
Electricity and signal testing instruments manufacturing	0	0	0	0	0	0	0	0	0	0	0	0	0	0	0	0	0	0	0	0	0	0	0	0	0	0	0	0	0	0	0	0	0	0	0	0	0	0	0	0	0	0	0	0	0	0	0	0	0
Analytical laboratory instrument manufacturing	0	0	0	0	0	0	0	0	0	0	0	0	0	0	0	0	0	0	0	0	0	0	0	0	0	0	0	0	0	0	0	0	0	0	0	0	0	0	0	0	0	0	0	0	0	0	0	0	0
Irradiation apparatus manufacturing	0	0	0	0	0	0	0	0	0	0	0	0	0	0	0	0	0	0	0	0	0	0	0	0	0	0	0	0	0	0	0	0	0	0	0	0	0	0	0	0	0	0	0	0	0	0	0	0	0
Watch, clock, and other measuring and controlling device manufacturing	0	0	0	0	0	0	0	0	0	0	0	0	0	0	0	0	0	0	0	0	0	0	0	0	0	0	0	0	0	0	0	0	0	0	0	0	0	0	0	0	0	0	0	0	0	0	0	0	0
Audio and video equipment manufacturing	0	0	0	0	0	0	0	0	0	0	0	0	0	0	0	0	0	0	0	0	0	0	0	0	0	0	0	0	0	0	0	0	0	0	0	0	0	0	0	0	0	0	0	0	0	0	0	0	0
Manufacturing and reproducing magnetic and optical media	0	0	0	0	0	0	0	0	0	0	0	0	0	0	0	0	0	0	0	0	0	0	0	0	0	0	0	0	0	0	0	0	0	0	0	0	0	0	0	0	0	0	0	0	0	0	0	0	0
Electric lamp bulb and part manufacturing	0	0	0	0	0	0	0	0	0	0	0	0	0	0	0	0	0	0	0	0	0	0	0	0	0	0	0	0	0	0	0	0	0	0	0	0	0	0	0	0	0	0	0	0	0	0	0	0	0
Lighting fixture manufacturing	0	0	0	0	0	0	0	0	0	0	0	0	0	0	0	0	0	0	0	0	0	0	0	0	0	0	0	0	0	0	0	0	0	0	0	0	0	0	0	0	0	0	0	0	0	0	0	0	0
Small electrical appliance manufacturing	0	0	0	0	0	0	0	0	0	0	0	0	0	0	0	0	0	0	0	0	0	0	0	0	0	0	0	0	0	0	0	0	0	0	0	0	0	0	0	0	0	0	0	0	0	0	0	0	0
Household cooking appliance manufacturing	0	0	0	0	0	0	0	0	0	0	0	0	0	0	0	0	0	0	0	0	0	0	0	0	0	0	0	0	0	0	0	0	0	0	0	0	0	0	0	0	0	0	0	0	0	0	0	0	0
Household refrigerator and home freezer manufacturing	0	0	0	0	0	0	0	0	0	0	0	0	0	0	0	0	0	0	0	0	0	0	0	0	0	0	0	0	0	0	0	0	0	0	0	0	0	0	0	0	0	0	0	0	0	0	0	0	0
Household laundry equipment manufacturing	0	0	0	0	0	0	0	0	0	0	0	0	0	0	0	0	0	0	0	0	0	0	0	0	0	0	0	0	0	0	0	0	0	0	0	0	0	0	0	0	0	0	0	0	0	0	0	0	0
Other major household appliance manufacturing	0	0	0	0	0	0	0	0	0	0	0	0	0	0	0	0	0	0	0	0	0	0	0	0	0	0	0	0	0	0	0	0	0	0	0	0	0	0	0	0	0	0	0	0	0	0	0	0	0
Power, distribution, and specialty transformer manufacturing	0	0	0	0	0	0	0	0	0	0	0	0	0	0	0	0	0	0	0	0	0	0	0	0	0	0	0	0	0	0	0	0	0	0	0	0	0	0	0	0	0	0	0	0	0	0	0	0	0
Motor and generator manufacturing	0	0	0	0	0	0	0	0	0	0	0	0	0	0	0	0	0	0	0	0	0	0	0	0	0	0	0	0	0	0	0	0	0	0	0	0	0	0	0	0	0	0	0	0	0	0	0	0	0
Switchgear and switchboard apparatus manufacturing	0	0	0	0	0	0	0	0	0	0	0	0	0	0	0	0	0	0	0	0	0	0	0	0	0	0	0	0	0	0	0	0	0	0	0	0	0	0	0	0	0	0	0	0	0	0	0	0	0
Relay and industrial control manufacturing	0	0	0	0	0	0	0	0	0	0	0	0	0	0	0	0	0	0	0	0	0	0	0	0	0	0	0	0	0	0	0	0	0	0	0	0	0	0	0	0	0	0	0	0	0	0	0	0	0
Storage battery manufacturing	0	0	0	0	0	0	0	0	0	0	0	0	0	0	0	0	0	0	0	0	0	0	0	0	0	0	0	0	0	0	0	0	0	0	0	0	0	0	0	0	0	0	0	0	0	0	0	0	0
Primary battery manufacturing	0	0	0	0	0	0	0	0	0	0	0	0	0	0	0	0	0	0	0	0	0	0	0	0	0	0	0	0	0	0	0	0	0	0	0	0	0	0	0	0	0	0	0	0	0	0	0	0	0
Communication and energy wire and cable manufacturing	0	0	0	0	0	0	0	0	0	0	0	0	0	0	0	0	0	0	0	0	0	0	0	0	0	0	0	0	0	0	0	0	0	0	0	0	0	0	0	0	0	0	0	0	0	0	0	0	0
Wiring device manufacturing	0	0	0	0	0	0	0	0	0	0	0	0	0	0	0	0	0	0	0	0	0	0	0	0	0	0	0	0	0	0	0	0	0	0	0	0	0	0	0	0	0	0	0	0	0	0	0	0	0
Carbon and graphite product manufacturing	0	0	0	0	0	0	0	0	0	0	0	0	0	0	0	0	0	0	0	0	0	0	0	0	0	0	0	0	0	0	0	0	0	0	0	0	0	0	0	0	0	0	0	0	0	0	0	0	0
All other miscellaneous electrical equipment and component manufacturing	0	0	0	0	0	0	0	0	0	0	0	0	0	0	0	0	0	0	0	0	0	0	0	0	0	0	0	0	0	0	0	0	0	0	0	0	0	0	0	0	0	0	0	0	0	0	0	0	0
Automobile manufacturing	0	0	0	0	0	0	0	0	0	0	0	0	0	0	0	0	0	0	0	0	0	0	0	0	0	0	0	0	0	0	0	0	0	0	0	0	0	0	0	0	0	0	0	0	0	0	0	0	0
Light truck and utility vehicle manufacturing	0	0	0	0	0	0	0	0	0	0	0	0	0	0	0	0	0	0	0	0	0	0	0	0	0	0	0	0	0	0	0	0	0	0	0	0	0	0	0	0	0	0	0	0	0	0	0	0	0
Heavy duty truck manufacturing	0	0	0	0	0	0	0	0	0	0	0	0	0	0	0	0	0	0	0	0	0	0	0	0	0	0	0	0	0	0	0	0	0	0	0	0	0	0	0	0	0	0	0	0	0	0	0	0	0
Motor vehicle body manufacturing	0	0	0	0	0	0	0	0	0	0	0	0	0	0	0	0	0	0	0	0	0	0	0	0	0	0	0	0	0	0	0	0	0	0	0	0	0	0	0	0	0	0	0	0	0	0	0	0	0
Truck trailer manufacturing	0	0	0	0	0	0	0	0	0	0	0	0	0	0	0	0	0	0	0	0	0	0	0	0	0	0	0	0	0	0	0	0	0	0	0	0	0	0	0	0	0	0	0	0	0	0	0	0	0
Motor home manufacturing	0	0	0	0	0	0	0	0	0	0	0	0	0	0	0	0	0	0	0	0	0	0	0	0	0	0	0	0	0	0	0	0	0	0	0	0	0	0	0	0	0	0	0	0	0	0	0	0	0
Travel trailer and camper manufacturing	0	0	0	0	0	0	0	0	0	0	0	0	0	0	0	0	0	0	0	0	0	0	0	0	0	0	0	0	0	0	0	0	0	0	0	0	0	0	0	0	0	0	0	0	0	0	0	0	0
Motor vehicle gasoline engine and engine parts manufacturing	0	0	0	0	0	0	0	0	0	0	0	0	0	0	0	0	0	0	0	0	0	0	0	0	0	0	0	0	0	0	0	0	0	0	0	0	0	0	0	0	0	0	0	0	0	0	0	0	0
Motor vehicle electrical and electronic equipment manufacturing	0	0	0	0	0	0	0	0	0	0	0	0	0	0	0	0	0	0	0	0	0	0	0	0	0	0	0	0	0	0	0	0	0	0	0	0	0	0	0	0	0	0	0	0	0	0	0	0	0
Motor vehicle transmission and power train parts manufacturing	0	0	0	0	0	0	0	0	0	0	0	0	0	0	0	0	0	0	0	0	0	0	0	0	0	0	0	0	0	0	0	0	0	0	0	0	0	0	0	0	0	0	0	0	0	0	0	0	0
Motor vehicle seating and interior trim manufacturing	0	0	0	0	0	0	0	0	0	0	0	0	0	0	0	0	0	0	0	0	0	0	0	0	0	0	0	0	0	0	0	0	0	0	0	0	0	0	0	0	0	0	0	0	0	0	0	0	0
Motor vehicle metal stamping	0	0	0	0	0	0	0	0	0	0	0	0	0	0	0	0	0	0	0	0	0	0	0	0	0	0	0	0	0	0	0	0	0	0	0	0	0	0	0	0	0	0	0	0	0	0	0	0	0
Other Motor Vehicle Parts Manufacturing	0	0	0	0	0	0	0	0	0	0	0	0	0	0	0	0	0	0	0	0	0	0	0	0	0	0	0	0	0	0	0	0	0	0	0	0	0	0	0	0	0	0	0	0	0	0	0	0	0
Motor vehicle steering, suspension component, except spring, and brake systems manufacturing	0	0	0	0	0	0	0	0	0	0	0	0	0	0	0	0	0	0	0	0	0	0	0	0	0	0	0	0	0	0	0	0	0	0	0	0	0	0	0	0	0	0	0	0	0	0	0	0	0
Aircraft manufacturing	0	0	0	0	0	0	0	0	0	0	0	0	0	0	0	0	0	0	0	0	0	0	0	0	0	0	0	0	0	0	0	0	0	0	0	0	0	0	0	0	0	0	0	0	0	0	0	0	0
Aircraft engine and engine parts manufacturing	0	0	0	0	0	0	0	0	0	0	0	0	0	0	0	0	0	0	0	0	0	0	0	0	0	0	0	0	0	0	0	0	0	0	0	0	0	0	0	0	0	0	0	0	0	0	0	0	0
Other aircraft parts and auxiliary equipment manufacturing	0	0	0	0	0	0	0	0	0	0	0	0	0	0	0	0	0	0	0	0	0	0	0	0	0	0	0	0	0	0	0	0	0	0	0	0	0	0	0	0	0	0	0	0	0	0	0	0	0
Guided missile and space vehicle manufacturing	0	0	0	0	0	0	0	0	0	0	0	0	0	0	0	0	0	0	0	0	0	0	0	0	0	0	0	0	0	0	0	0	0	0	0	0	0	0	0	0	0	0	0	0	0	0	0	0	0
Propulsion units and parts for space vehicles and guided missiles	0	0	0	0	0	0	0	0	0	0	0	0	0	0	0	0	0	0	0	0	0	0	0	0	0	0	0	0	0	0	0	0	0	0	0	0	0	0	0	0	0	0	0	0	0	0	0	0	0
Railroad rolling stock manufacturing	0	0	0	0	0	0	0	0	0	0	0	0	0	0	0	0	0	0	0	0	0	0	0	0	0	0	0	0	0	0	0	0	0	0	0	0	0	0	0	0	0	0	0	0	0	0	0	0	0
Ship building and repairing	0	0	0	0	0	0	0	0	0	0	0	0	0	0	0	0	0	0	0	0	0	0	0	0	0	0	0	0	0	0	0	0	0	0	0	0	0	0	0	0	0	0	0	0	0	0	0	0	0
Boat building	0	0	0	0	0	0	0	0	0	0	0	0	0	0	0	0	0	0	0	0	0	0	0	0	0	0	0	0	0	0	0	0	0	0	0	0	0	0	0	0	0	0	0	0	0	0	0	0	0
Motorcycle, bicycle, and parts manufacturing	0	0	0	0	0	0	0	0	0	0	0	0	0	0	0	0	0	0	0	0	0	0	0	0	0	0	0	0	0	0	0	0	0	0	0	0	0	0	0	0	0	0	0	0	0	0	0	0	0
Military armored vehicle, tank, and tank component manufacturing	0	0	0	0	0	0	0	0	0	0	0	0	0	0	0	0	0	0	0	0	0	0	0	0	0	0	0	0	0	0	0	0	0	0	0	0	0	0	0	0	0	0	0	0	0	0	0	0	0
All other transportation equipment manufacturing	0	0	0	0	0	0	0	0	0	0	0	0	0	0	0	0	0	0	0	0	0	0	0	0	0	0	0	0	0	0	0	0	0	0	0	0	0	0	0	0	0	0	0	0	0	0	0	0	0
Wood kitchen cabinet and countertop manufacturing	0	0	0	0	0	0	0	0	0	0	0	0	0	0	0	0	0	0	0	0	0	0	0	0	0	0	0	0	0	0	0	0	0	0	0	0	0	0	0	0	0	0	0	0	0	0	0	0	0
Upholstered household furniture manufacturing	0	0	0	0	0	0	0	0	0	0	0	0	0	0	0	0	0	0	0	0	0	0	0	0	0	0	0	0	0	0	0	0	0	0	0	0	0	0	0	0	0	0	0	0	0	0	0	0	0
Nonupholstered wood household furniture manufacturing	0	0	0	0	0	0	0	0	0	0	0	0	0	0	0	0	0	0	0	0	0	0	0	0	0	0	0	0	0	0	0	0	0	0	0	0	0	0	0	0	0	0	0	0	0	0	0	0	0
Institutional furniture manufacturing	0	0	0	0	0	0	0	0	0	0	0	0	0	0	0	0	0	0	0	0	0	0	0	0	0	0	0	0	0	0	0	0	0	0	0	0	0	0	0	0	0	0	0	0	0	0	0	0	0
Other household nonupholstered furniture	0	0	0	0	0	0	0	0	0	0	0	0	0	0	0	0	0	0	0	0	0	0	0	0	0	0	0	0	0	0	0	0	0	0	0	0	0	0	0	0	0	0	0	0	0	0	0	0	0
Showcase, partition, shelving, and locker manufacturing	0	0	0	0	0	0	0	0	0	0	0	0	0	0	0	0	0	0	0	0	0	0	0	0	0	0	0	0	0	0	0	0	0	0	0	0	0	0	0	0	0	0	0	0	0	0	0	0	0
Office furniture and custom architectural woodwork and millwork manufacturing	0	0	0	0	0	0	0	0	0	0	0	0	0	0	0	0	0	0	0	0	0	0	0	0	0	0	0	0	0	0	0	0	0	0	0	0	0	0	0	0	0	0	0	0	0	0	0	0	0
Other furniture related product manufacturing	0	0	0	0	0	0	0	0	0	0	0	0	0	0	0	0	0	0	0	0	0	0	0	0	0	0	0	0	0	0	0	0	0	0	0	0	0	0	0	0	0	0	0	0	0	0	0	0	0
Surgical and medical instrument manufacturing	0	0	0	0	0	0	0	0	0	0	0	0	0	0	0	0	0	0	0	0	0	0	0	0	0	0	0	0	0	0	0	0	0	0	0	0	0	0	0	0	0	0	0	0	0	0	0	0	0
Surgical appliance and supplies manufacturing	0	0	0	0	0	0	0	0	0	0	0	0	0	0	0	0	0	0	0	0	0	0	0	0	0	0	0	0	0	0	0	0	0	0	0	0	0	0	0	0	0	0	0	0	0	0	0	0	0
Dental equipment and supplies manufacturing	0	0	0	0	0	0	0	0	0	0	0	0	0	0	0	0	0	0	0	0	0	0	0	0	0	0	0	0	0	0	0	0	0	0	0	0	0	0	0	0	0	0	0	0	0	0	0	0	0
Ophthalmic goods manufacturing	0	0	0	0	0	0	0	0	0	0	0	0	0	0	0	0	0	0	0	0	0	0	0	0	0	0	0	0	0	0	0	0	0	0	0	0	0	0	0	0	0	0	0	0	0	0	0	0	0
Dental laboratories	0	0	0	0	0	0	0	0	0	0	0	0	0	0	0	0	0	0	0	0	0	0	0	0	0	0	0	0	0	0	0	0	0	0	0	0	0	0	0	0	0	0	0	0	0	0	0	0	0
Jewelry and silverware manufacturing	0	0	0	0	0	0	0	0	0	0	0	0	0	0	0	0	0	0	0	0	0	0	0	0	0	0	0	0	0	0	0	0	0	0	0	0	0	0	0	0	0	0	0	0	0	0	0	0	0
Sporting and athletic goods manufacturing	0	0	0	0	0	0	0	0	0	0	0	0	0	0	0	0	0	0	0	0	0	0	0	0	0	0	0	0	0	0	0	0	0	0	0	0	0	0	0	0	0	0	0	0	0	0	0	0	0
Doll, toy, and game manufacturing	0	0	0	0	0	0	0	0	0	0	0	0	0	0	0	0	0	0	0	0	0	0	0	0	0	0	0	0	0	0	0	0	0	0	0	0	0	0	0	0	0	0	0	0	0	0	0	0	0
Office supplies, except paper, manufacturing	0	0	0	0	0	0	0	0	0	0	0	0	0	0	0	0	0	0	0	0	0	0	0	0	0	0	0	0	0	0	0	0	0	0	0	0	0	0	0	0	0	0	0	0	0	0	0	0	0
Sign manufacturing	0	0	0	0	0	0	0	0	0	0	0	0	0	0	0	0	0	0	0	0	0	0	0	0	0	0	0	0	0	0	0	0	0	0	0	0	0	0	0	0	0	0	0	0	0	0	0	0	0
All other miscellaneous manufacturing	0	0	0	0	0	0	0	0	0	0	0	0	0	0	0	0	0	0	0	0	0	0	0	0	0	0	0	0	0	0	0	0	0	0	0	0	0	0	0	0	0	0	0	0	0	0	0	0	0
Dog and cat food manufacturing	0	0	0	0	0	0	0	0	0	0	0	0	0	0	0	0	0	0	0	0	0	0	0	0	0	0	0	0	0	0	0	0	0	0	0	0	0	0	0	0	0	0	0	0	0	0	0	0	0
Other animal food manufacturing	0	0	0	0	0	0	0	0	0	0	0	0	0	0	0	0	0	0	0	0	0	0	0	0	0	0	0	0	0	0	0	0	0	0	0	0	0	0	0	0	0	0	0	0	0	0	0	0	0
Flour milling and malt manufacturing	0	0	0	0	0	0	0	0	0	0	0	0	0	0	0	0	0	0	0	0	0	0	0	0	0	0	0	0	0	0	0	0	0	0	0	0	0	0	0	0	0	0	0	0	0	0	0	0	0
Wet corn milling	0	0	0	0	0	0	0	0	0	0	0	0	0	0	0	0	0	0	0	0	0	0	0	0	0	0	0	0	0	0	0	0	0	0	0	0	0	0	0	0	0	0	0	0	0	0	0	0	0
Fats and oils refining and blending	0	0	0	0	0	0	0	0	0	0	0	0	0	0	0	0	0	0	0	0	0	0	0	0	0	0	0	0	0	0	0	0	0	0	0	0	0	0	0	0	0	0	0	0	0	0	0	0	0
Soybean and other oilseed processing	0	0	0	0	0	0	0	0	0	0	0	0	0	0	0	0	0	0	0	0	0	0	0	0	0	0	0	0	0	0	0	0	0	0	0	0	0	0	0	0	0	0	0	0	0	0	0	0	0
Breakfast cereal manufacturing	0	0	0	0	0	0	0	0	0	0	0	0	0	0	0	0	0	0	0	0	0	0	0	0	0	0	0	0	0	0	0	0	0	0	0	0	0	0	0	0	0	0	0	0	0	0	0	0	0
Sugar and confectionery product manufacturing	0	0	0	0	0	0	0	0	0	0	0	0	0	0	0	0	0	0	0	0	0	0	0	0	0	0	0	0	0	0	0	0	0	0	0	0	0	0	0	0	0	0	0	0	0	0	0	0	0
Frozen food manufacturing	0	0	0	0	0	0	0	0	0	0	0	0	0	0	0	0	0	0	0	0	0	0	0	0	0	0	0	0	0	0	0	0	0	0	0	0	0	0	0	0	0	0	0	0	0	0	0	0	0
Fruit and vegetable canning, pickling, and drying	0	0	0	0	0	0	0	0	0	0	0	0	0	0	0	0	0	0	0	0	0	0	0	0	0	0	0	0	0	0	0	0	0	0	0	0	0	0	0	0	0	0	0	0	0	0	0	0	0
Cheese manufacturing	0	0	0	0	0	0	0	0	0	0	0	0	0	0	0	0	0	0	0	0	0	0	0	0	0	0	0	0	0	0	0	0	0	0	0	0	0	0	0	0	0	0	0	0	0	0	0	0	0
Dry, condensed, and evaporated dairy product manufacturing	0	0	0	0	0	0	0	0	0	0	0	0	0	0	0	0	0	0	0	0	0	0	0	0	0	0	0	0	0	0	0	0	0	0	0	0	0	0	0	0	0	0	0	0	0	0	0	0	0
Fluid milk and butter manufacturing	0	0	0	0	0	0	0	0	0	0	0	0	0	0	0	0	0	0	0	0	0	0	0	0	0	0	0	0	0	0	0	0	0	0	0	0	0	0	0	0	0	0	0	0	0	0	0	0	0
Ice cream and frozen dessert manufacturing	0	0	0	0	0	0	0	0	0	0	0	0	0	0	0	0	0	0	0	0	0	0	0	0	0	0	0	0	0	0	0	0	0	0	0	0	0	0	0	0	0	0	0	0	0	0	0	0	0
Poultry processing	0	0	0	0	0	0	0	0	0	0	0	0	0	0	0	0	0	0	0	0	0	0	0	0	0	0	0	0	0	0	0	0	0	0	0	0	0	0	0	0	0	0	0	0	0	0	0	0	0
Animal, except poultry, slaughtering, rendering, and processing	0	0	0	0	0	0	0	0	0	0	0	0	0	0	0	0	0	0	0	0	0	0	0	0	0	0	0	0	0	0	0	0	0	0	0	0	0	0	0	0	0	0	0	0	0	0	0	0	0
Seafood product preparation and packaging	0	0	0	0	0	0	0	0	0	0	0	0	0	0	0	0	0	0	0	0	0	0	0	0	0	0	0	0	0	0	0	0	0	0	0	0	0	0	0	0	0	0	0	0	0	0	0	0	0
Bread and bakery product manufacturing	0	0	0	0	0	0	0	0	0	0	0	0	0	0	0	0	0	0	0	0	0	0	0	0	0	0	0	0	0	0	0	0	0	0	0	0	0	0	0	0	0	0	0	0	0	0	0	0	0
Cookie, cracker, pasta, and tortilla manufacturing	0	0	0	0	0	0	0	0	0	0	0	0	0	0	0	0	0	0	0	0	0	0	0	0	0	0	0	0	0	0	0	0	0	0	0	0	0	0	0	0	0	0	0	0	0	0	0	0	0
Snack food manufacturing	0	0	0	0	0	0	0	0	0	0	0	0	0	0	0	0	0	0	0	0	0	0	0	0	0	0	0	0	0	0	0	0	0	0	0	0	0	0	0	0	0	0	0	0	0	0	0	0	0
Coffee and tea manufacturing	0	0	0	0	0	0	0	0	0	0	0	0	0	0	0	0	0	0	0	0	0	0	0	0	0	0	0	0	0	0	0	0	0	0	0	0	0	0	0	0	0	0	0	0	0	0	0	0	0
Flavoring syrup and concentrate manufacturing	0	0	0	0	0	0	0	0	0	0	0	0	0	0	0	0	0	0	0	0	0	0	0	0	0	0	0	0	0	0	0	0	0	0	0	0	0	0	0	0	0	0	0	0	0	0	0	0	0
Seasoning and dressing manufacturing	0	0	0	0	0	0	0	0	0	0	0	0	0	0	0	0	0	0	0	0	0	0	0	0	0	0	0	0	0	0	0	0	0	0	0	0	0	0	0	0	0	0	0	0	0	0	0	0	0
All other food manufacturing	0	0	0	0	0	0	0	0	0	0	0	0	0	0	0	0	0	0	0	0	0	0	0	0	0	0	0	0	0	0	0	0	0	0	0	0	0	0	0	0	0	0	0	0	0	0	0	0	0
Soft drink and ice manufacturing	0	0	0	0	0	0	0	0	0	0	0	0	0	0	0	0	0	0	0	0	0	0	0	0	0	0	0	0	0	0	0	0	0	0	0	0	0	0	0	0	0	0	0	0	0	0	0	0	0
Breweries	0	0	0	0	0	0	0	0	0	0	0	0	0	0	0	0	0	0	0	0	0	0	0	0	0	0	0	0	0	0	0	0	0	0	0	0	0	0	0	0	0	0	0	0	0	0	0	0	0
Wineries	0	0	0	0	0	0	0	0	0	0	0	0	0	0	0	0	0	0	0	0	0	0	0	0	0	0	0	0	0	0	0	0	0	0	0	0	0	0	0	0	0	0	0	0	0	0	0	0	0
Distilleries	0	0	0	0	0	0	0	0	0	0	0	0	0	0	0	0	0	0	0	0	0	0	0	0	0	0	0	0	0	0	0	0	0	0	0	0	0	0	0	0	0	0	0	0	0	0	0	0	0
Tobacco product manufacturing	0	0	0	0	0	0	0	0	0	0	0	0	0	0	0	0	0	0	0	0	0	0	0	0	0	0	0	0	0	0	0	0	0	0	0	0	0	0	0	0	0	0	0	0	0	0	0	0	0
Fiber, yarn, and thread mills	0	0	0	0	0	0	0	0	0	0	0	0	0	0	0	0	0	0	0	0	0	0	0	0	0	0	0	0	0	0	0	0	0	0	0	0	0	0	0	0	0	0	0	0	0	0	0	0	0
Fabric mills	0	0	0	0	0	0	0	0	0	0	0	0	0	0	0	0	0	0	0	0	0	0	0	0	0	0	0	0	0	0	0	0	0	0	0	0	0	0	0	0	0	0	0	0	0	0	0	0	0
Textile and fabric finishing and fabric coating mills	0	0	0	0	0	0	0	0	0	0	0	0	0	0	0	0	0	0	0	0	0	0	0	0	0	0	0	0	0	0	0	0	0	0	0	0	0	0	0	0	0	0	0	0	0	0	0	0	0
Carpet and rug mills	0	0	0	0	0	0	0	0	0	0	0	0	0	0	0	0	0	0	0	0	0	0	0	0	0	0	0	0	0	0	0	0	0	0	0	0	0	0	0	0	0	0	0	0	0	0	0	0	0
Curtain and linen mills	0	0	0	0	0	0	0	0	0	0	0	0	0	0	0	0	0	0	0	0	0	0	0	0	0	0	0	0	0	0	0	0	0	0	0	0	0	0	0	0	0	0	0	0	0	0	0	0	0
Other textile product mills	0	0	0	0	0	0	0	0	0	0	0	0	0	0	0	0	0	0	0	0	0	0	0	0	0	0	0	0	0	0	0	0	0	0	0	0	0	0	0	0	0	0	0	0	0	0	0	0	0
Apparel manufacturing	0	0	0	0	0	0	0	0	0	0	0	0	0	0	0	0	0	0	0	0	0	0	0	0	0	0	0	0	0	0	0	0	0	0	0	0	0	0	0	0	0	0	0	0	0	0	0	0	0
Leather and allied product manufacturing	0	0	0	0	0	0	0	0	0	0	0	0	0	0	0	0	0	0	0	0	0	0	0	0	0	0	0	0	0	0	0	0	0	0	0	0	0	0	0	0	0	0	0	0	0	0	0	0	0
Pulp mills	0	0	0	0	0	0	0	0	0	0	0	0	0	0	0	0	0	0	0	0	0	0	0	0	0	0	0	0	0	0	0	0	0	0	0	0	0	0	0	0	0	0	0	0	0	0	0	0	0
Paper mills	0	0	0	0	0	0	0	0	0	0	0	0	0	0	0	0	0	0	0	0	0	0	0	0	0	0	0	0	0	0	0	0	0	0	0	0	0	0	0	0	0	0	0	0	0	0	0	0	0
Paperboard mills	0	0	0	0	0	0	0	0	0	0	0	0	0	0	0	0	0	0	0	0	0	0	0	0	0	0	0	0	0	0	0	0	0	0	0	0	0	0	0	0	0	0	0	0	0	0	0	0	0
Paperboard container manufacturing	0	0	0	0	0	0	0	0	0	0	0	0	0	0	0	0	0	0	0	0	0	0	0	0	0	0	0	0	0	0	0	0	0	0	0	0	0	0	0	0	0	0	0	0	0	0	0	0	0
Paper Bag and Coated and Treated Paper Manufacturing	0	0	0	0	0	0	0	0	0	0	0	0	0	0	0	0	0	0	0	0	0	0	0	0	0	0	0	0	0	0	0	0	0	0	0	0	0	0	0	0	0	0	0	0	0	0	0	0	0
Stationery product manufacturing	0	0	0	0	0	0	0	0	0	0	0	0	0	0	0	0	0	0	0	0	0	0	0	0	0	0	0	0	0	0	0	0	0	0	0	0	0	0	0	0	0	0	0	0	0	0	0	0	0
Sanitary paper product manufacturing	0	0	0	0	0	0	0	0	0	0	0	0	0	0	0	0	0	0	0	0	0	0	0	0	0	0	0	0	0	0	0	0	0	0	0	0	0	0	0	0	0	0	0	0	0	0	0	0	0
All other converted paper product manufacturing	0	0	0	0	0	0	0	0	0	0	0	0	0	0	0	0	0	0	0	0	0	0	0	0	0	0	0	0	0	0	0	0	0	0	0	0	0	0	0	0	0	0	0	0	0	0	0	0	0
Printing	0	0	0	0	0	0	0	0	0	0	0	0	0	0	0	0	0	0	0	0	0	0	0	0	0	0	0	0	0	0	0	0	0	0	0	0	0	0	0	0	0	0	0	0	0	0	0	0	0
Support activities for printing	0	0	0	0	0	0	0	0	0	0	0	0	0	0	0	0	0	0	0	0	0	0	0	0	0	0	0	0	0	0	0	0	0	0	0	0	0	0	0	0	0	0	0	0	0	0	0	0	0
Petroleum refineries	0	0	0	0	0	0	0	0	0	0	0	0	0	0	0	0	0	0	0	0	0	0	0	0	0	0	0	0	0	0	0	0	0	0	0	0	0	0	0	0	0	0	0	0	0	0	0	0	0
Asphalt paving mixture and block manufacturing	0	0	0	0	0	0	0	0	0	0	0	0	0	0	0	0	0	0	0	0	0	0	0	0	0	0	0	0	0	0	0	0	0	0	0	0	0	0	0	0	0	0	0	0	0	0	0	0	0
Asphalt shingle and coating materials manufacturing	0	0	0	0	0	0	0	0	0	0	0	0	0	0	0	0	0	0	0	0	0	0	0	0	0	0	0	0	0	0	0	0	0	0	0	0	0	0	0	0	0	0	0	0	0	0	0	0	0
Other petroleum and coal products manufacturing	0	0	0	0	0	0	0	0	0	0	0	0	0	0	0	0	0	0	0	0	0	0	0	0	0	0	0	0	0	0	0	0	0	0	0	0	0	0	0	0	0	0	0	0	0	0	0	0	0
Petrochemical manufacturing	0	0	0	0	0	0	0	0	0	0	0	0	0	0	0	0	0	0	0	0	0	0	0	0	0	0	0	0	0	0	0	0	0	0	0	0	0	0	0	0	0	0	0	0	0	0	0	0	0
Industrial gas manufacturing	0	0	0	0	0	0	0	0	0	0	0	0	0	0	0	0	0	0	0	0	0	0	0	0	0	0	0	0	0	0	0	0	0	0	0	0	0	0	0	0	0	0	0	0	0	0	0	0	0
Synthetic dye and pigment manufacturing	0	0	0	0	0	0	0	0	0	0	0	0	0	0	0	0	0	0	0	0	0	0	0	0	0	0	0	0	0	0	0	0	0	0	0	0	0	0	0	0	0	0	0	0	0	0	0	0	0
Other Basic Inorganic Chemical Manufacturing	0	0	0	0	0	0	0	0	0	0	0	0	0	0	0	0	0	0	0	0	0	0	0	0	0	0	0	0	0	0	0	0	0	0	0	0	0	0	0	0	0	0	0	0	0	0	0	0	0
Other basic organic chemical manufacturing	0	0	0	0	0	0	0	0	0	0	0	0	0	0	0	0	0	0	0	0	0	0	0	0	0	0	0	0	0	0	0	0	0	0	0	0	0	0	0	0	0	0	0	0	0	0	0	0	0
Plastics material and resin manufacturing	0	0	0	0	0	0	0	0	0	0	0	0	0	0	0	0	0	0	0	0	0	0	0	0	0	0	0	0	0	0	0	0	0	0	0	0	0	0	0	0	0	0	0	0	0	0	0	0	0
Synthetic rubber and artificial and synthetic fibers and filaments manufacturing	0	0	0	0	0	0	0	0	0	0	0	0	0	0	0	0	0	0	0	0	0	0	0	0	0	0	0	0	0	0	0	0	0	0	0	0	0	0	0	0	0	0	0	0	0	0	0	0	0
Medicinal and botanical manufacturing	0	0	0	0	0	0	0	0	0	0	0	0	0	0	0	0	0	0	0	0	0	0	0	0	0	0	0	0	0	0	0	0	0	0	0	0	0	0	0	0	0	0	0	0	0	0	0	0	0
Pharmaceutical preparation manufacturing	0	0	0	0	0	0	0	0	0	0	0	0	0	0	0	0	0	0	0	0	0	0	0	0	0	0	0	0	0	0	0	0	0	0	0	0	0	0	0	0	0	0	0	0	0	0	0	0	0
In vitro diagnostic substance manufacturing	0	0	0	0	0	0	0	0	0	0	0	0	0	0	0	0	0	0	0	0	0	0	0	0	0	0	0	0	0	0	0	0	0	0	0	0	0	0	0	0	0	0	0	0	0	0	0	0	0
Biological product, except diagnostic, manufacturing	0	0	0	0	0	0	0	0	0	0	0	0	0	0	0	0	0	0	0	0	0	0	0	0	0	0	0	0	0	0	0	0	0	0	0	0	0	0	0	0	0	0	0	0	0	0	0	0	0
Fertilizer manufacturing	0	0	0	0	0	0	0	0	0	0	0	0	0	0	0	0	0	0	0	0	0	0	0	0	0	0	0	0	0	0	0	0	0	0	0	0	0	0	0	0	0	0	0	0	0	0	0	0	0
Pesticide and other agricultural chemical manufacturing	0	0	0	0	0	0	0	0	0	0	0	0	0	0	0	0	0	0	0	0	0	0	0	0	0	0	0	0	0	0	0	0	0	0	0	0	0	0	0	0	0	0	0	0	0	0	0	0	0
Paint and coating manufacturing	0	0	0	0	0	0	0	0	0	0	0	0	0	0	0	0	0	0	0	0	0	0	0	0	0	0	0	0	0	0	0	0	0	0	0	0	0	0	0	0	0	0	0	0	0	0	0	0	0
Adhesive manufacturing	0	0	0	0	0	0	0	0	0	0	0	0	0	0	0	0	0	0	0	0	0	0	0	0	0	0	0	0	0	0	0	0	0	0	0	0	0	0	0	0	0	0	0	0	0	0	0	0	0
Soap and cleaning compound manufacturing	0	0	0	0	0	0	0	0	0	0	0	0	0	0	0	0	0	0	0	0	0	0	0	0	0	0	0	0	0	0	0	0	0	0	0	0	0	0	0	0	0	0	0	0	0	0	0	0	0
Toilet preparation manufacturing	0	0	0	0	0	0	0	0	0	0	0	0	0	0	0	0	0	0	0	0	0	0	0	0	0	0	0	0	0	0	0	0	0	0	0	0	0	0	0	0	0	0	0	0	0	0	0	0	0
Printing ink manufacturing	0	0	0	0	0	0	0	0	0	0	0	0	0	0	0	0	0	0	0	0	0	0	0	0	0	0	0	0	0	0	0	0	0	0	0	0	0	0	0	0	0	0	0	0	0	0	0	0	0
All other chemical product and preparation manufacturing	0	0	0	0	0	0	0	0	0	0	0	0	0	0	0	0	0	0	0	0	0	0	0	0	0	0	0	0	0	0	0	0	0	0	0	0	0	0	0	0	0	0	0	0	0	0	0	0	0
Plastics packaging materials and unlaminated film and sheet manufacturing	0	0	0	0	0	0	0	0	0	0	0	0	0	0	0	0	0	0	0	0	0	0	0	0	0	0	0	0	0	0	0	0	0	0	0	0	0	0	0	0	0	0	0	0	0	0	0	0	0
Plastics pipe, pipe fitting, and unlaminated profile shape manufacturing	0	0	0	0	0	0	0	0	0	0	0	0	0	0	0	0	0	0	0	0	0	0	0	0	0	0	0	0	0	0	0	0	0	0	0	0	0	0	0	0	0	0	0	0	0	0	0	0	0
Laminated plastics plate, sheet, except packaging, and shape manufacturing	0	0	0	0	0	0	0	0	0	0	0	0	0	0	0	0	0	0	0	0	0	0	0	0	0	0	0	0	0	0	0	0	0	0	0	0	0	0	0	0	0	0	0	0	0	0	0	0	0
Polystyrene foam product manufacturing	0	0	0	0	0	0	0	0	0	0	0	0	0	0	0	0	0	0	0	0	0	0	0	0	0	0	0	0	0	0	0	0	0	0	0	0	0	0	0	0	0	0	0	0	0	0	0	0	0
Urethane and other foam product, except polystyrene, manufacturing	0	0	0	0	0	0	0	0	0	0	0	0	0	0	0	0	0	0	0	0	0	0	0	0	0	0	0	0	0	0	0	0	0	0	0	0	0	0	0	0	0	0	0	0	0	0	0	0	0
Plastics bottle manufacturing	0	0	0	0	0	0	0	0	0	0	0	0	0	0	0	0	0	0	0	0	0	0	0	0	0	0	0	0	0	0	0	0	0	0	0	0	0	0	0	0	0	0	0	0	0	0	0	0	0
Other plastics product manufacturing	0	0	0	0	0	0	0	0	0	0	0	0	0	0	0	0	0	0	0	0	0	0	0	0	0	0	0	0	0	0	0	0	0	0	0	0	0	0	0	0	0	0	0	0	0	0	0	0	0
Tire manufacturing	0	0	0	0	0	0	0	0	0	0	0	0	0	0	0	0	0	0	0	0	0	0	0	0	0	0	0	0	0	0	0	0	0	0	0	0	0	0	0	0	0	0	0	0	0	0	0	0	0
Rubber and plastics hoses and belting manufacturing	0	0	0	0	0	0	0	0	0	0	0	0	0	0	0	0	0	0	0	0	0	0	0	0	0	0	0	0	0	0	0	0	0	0	0	0	0	0	0	0	0	0	0	0	0	0	0	0	0
Other rubber product manufacturing	0	0	0	0	0	0	0	0	0	0	0	0	0	0	0	0	0	0	0	0	0	0	0	0	0	0	0	0	0	0	0	0	0	0	0	0	0	0	0	0	0	0	0	0	0	0	0	0	0
Motor vehicle and motor vehicle parts and supplies	0	0	0	0	0	0	0	0	0	0	0	0	0	0	0	0	0	0	0	0	0	0	0	0	0	0	0	0	0	0	0	0	0	0	0	0	0	0	0	0	0	0	0	0	0	0	0	0	0
Professional and commercial equipment and supplies	0	0	0	0	0	0	0	0	0	0	0	0	0	0	0	0	0	0	0	0	0	0	0	0	0	0	0	0	0	0	0	0	0	0	0	0	0	0	0	0	0	0	0	0	0	0	0	0	0
Household appliances and electrical and electronic goods	0	0	0	0	0	0	0	0	0	0	0	0	0	0	0	0	0	0	0	0	0	0	0	0	0	0	0	0	0	0	0	0	0	0	0	0	0	0	0	0	0	0	0	0	0	0	0	0	0
Machinery, equipment, and supplies	0	0	0	0	0	0	0	0	0	0	0	0	0	0	0	0	0	0	0	0	0	0	0	0	0	0	0	0	0	0	0	0	0	0	0	0	0	0	0	0	0	0	0	0	0	0	0	0	0
Other durable goods merchant wholesalers	0	0	0	0	0	0	0	0	0	0	0	0	0	0	0	0	0	0	0	0	0	0	0	0	0	0	0	0	0	0	0	0	0	0	0	0	0	0	0	0	0	0	0	0	0	0	0	0	0
Drugs and druggistsâ, sundries	0	0	0	0	0	0	0	0	0	0	0	0	0	0	0	0	0	0	0	0	0	0	0	0	0	0	0	0	0	0	0	0	0	0	0	0	0	0	0	0	0	0	0	0	0	0	0	0	0
Grocery and related product wholesalers	0	0	0	0	0	0	0	0	0	0	0	0	0	0	0	0	0	0	0	0	0	0	0	0	0	0	0	0	0	0	0	0	0	0	0	0	0	0	0	0	0	0	0	0	0	0	0	0	0
Petroleum and petroleum products	0	0	0	0	0	0	0	0	0	0	0	0	0	0	0	0	0	0	0	0	0	0	0	0	0	0	0	0	0	0	0	0	0	0	0	0	0	0	0	0	0	0	0	0	0	0	0	0	0
Other nondurable goods merchant wholesalers	0	0	0	0	0	0	0	0	0	0	0	0	0	0	0	0	0	0	0	0	0	0	0	0	0	0	0	0	0	0	0	0	0	0	0	0	0	0	0	0	0	0	0	0	0	0	0	0	0
Wholesale electronic markets and agents and brokers	0	0	0	0	0	0	0	0	0	0	0	0	0	0	0	0	0	0	0	0	0	0	0	0	0	0	0	0	0	0	0	0	0	0	0	0	0	0	0	0	0	0	0	0	0	0	0	0	0
Customs duties	0	0	0	0	0	0	0	0	0	0	0	0	0	0	0	0	0	0	0	0	0	0	0	0	0	0	0	0	0	0	0	0	0	0	0	0	0	0	0	0	0	0	0	0	0	0	0	0	0
Motor vehicle and parts dealers	0	0	0	0	0	0	0	0	0	0	0	0	0	0	0	0	0	0	0	0	0	0	0	0	0	0	0	0	0	0	0	0	0	0	0	0	0	0	0	0	0	0	0	0	0	0	0	0	0
Food and beverage stores	0	0	0	0	0	0	0	0	0	0	0	0	0	0	0	0	0	0	0	0	0	0	0	0	0	0	0	0	0	0	0	0	0	0	0	0	0	0	0	0	0	0	0	0	0	0	0	0	0
General merchandise stores	0	0	0	0	0	0	0	0	0	0	0	0	0	0	0	0	0	0	0	0	0	0	0	0	0	0	0	0	0	0	0	0	0	0	0	0	0	0	0	0	0	0	0	0	0	0	0	0	0
Building material and garden equipment and supplies dealers	0	0	0	0	0	0	0	0	0	0	0	0	0	0	0	0	0	0	0	0	0	0	0	0	0	0	0	0	0	0	0	0	0	0	0	0	0	0	0	0	0	0	0	0	0	0	0	0	0
Health and personal care stores	0	0	0	0	0	0	0	0	0	0	0	0	0	0	0	0	0	0	0	0	0	0	0	0	0	0	0	0	0	0	0	0	0	0	0	0	0	0	0	0	0	0	0	0	0	0	0	0	0
Gasoline stations	0	0	0	0	0	0	0	0	0	0	0	0	0	0	0	0	0	0	0	0	0	0	0	0	0	0	0	0	0	0	0	0	0	0	0	0	0	0	0	0	0	0	0	0	0	0	0	0	0
Clothing and clothing accessories stores	0	0	0	0	0	0	0	0	0	0	0	0	0	0	0	0	0	0	0	0	0	0	0	0	0	0	0	0	0	0	0	0	0	0	0	0	0	0	0	0	0	0	0	0	0	0	0	0	0
Nonstore retailers	0	0	0	0	0	0	0	0	0	0	0	0	0	0	0	0	0	0	0	0	0	0	0	0	0	0	0	0	0	0	0	0	0	0	0	0	0	0	0	0	0	0	0	0	0	0	0	0	0
All other retail	0	0	0	0	0	0	0	0	0	0	0	0	0	0	0	0	0	0	0	0	0	0	0	0	0	0	0	0	0	0	0	0	0	0	0	0	0	0	0	0	0	0	0	0	0	0	0	0	0
Air transportation	0	0	0	0	0	0	0	0	0	0	0	0	0	0	0	0	0	0	0	0	0	0	0	0	0	0	0	0	0	0	0	0	0	0	0	0	0	0	0	0	0	0	0	0	0	0	0	0	0
Rail transportation	0	0	0	0	0	0	0	0	0	0	0	0	0	0	0	0	0	0	0	0	0	0	0	0	0	0	0	0	0	0	0	0	0	0	0	0	0	0	0	0	0	0	0	0	0	0	0	0	0
Water transportation	0	0	0	0	0	0	0	0	0	0	0	0	0	0	0	0	0	0	0	0	0	0	0	0	0	0	0	0	0	0	0	0	0	0	0	0	0	0	0	0	0	0	0	0	0	0	0	0	0
Truck transportation	0	0	0	0	0	0	0	0	0	0	0	0	0	0	0	0	0	0	0	0	0	0	0	0	0	0	0	0	0	0	0	0	0	0	0	0	0	0	0	0	0	0	0	0	0	0	0	0	0
Transit and ground passenger transportation	0	0	0	0	0	0	0	0	0	0	0	0	0	0	0	0	0	0	0	0	0	0	0	0	0	0	0	0	0	0	0	0	0	0	0	0	0	0	0	0	0	0	0	0	0	0	0	0	0
Pipeline transportation	0	0	0	0	0	0	0	0	0	0	0	0	0	0	0	0	0	0	0	0	0	0	0	0	0	0	0	0	0	0	0	0	0	0	0	0	0	0	0	0	0	0	0	0	0	0	0	0	0
Scenic and sightseeing transportation and support activities for transportation	0	0	0	0	0	0	0	0	0	0	0	0	0	0	0	0	0	0	0	0	0	0	0	0	0	0	0	0	0	0	0	0	0	0	0	0	0	0	0	0	0	0	0	0	0	0	0	0	0
Couriers and messengers	0	0	0	0	0	0	0	0	0	0	0	0	0	0	0	0	0	0	0	0	0	0	0	0	0	0	0	0	0	0	0	0	0	0	0	0	0	0	0	0	0	0	0	0	0	0	0	0	0
Warehousing and storage	0	0	0	0	0	0	0	0	0	0	0	0	0	0	0	0	0	0	0	0	0	0	0	0	0	0	0	0	0	0	0	0	0	0	0	0	0	0	0	0	0	0	0	0	0	0	0	0	0
Newspaper publishers	0	0	0	0	0	0	0	0	0	0	0	0	0	0	0	0	0	0	0	0	0	0	0	0	0	0	0	0	0	0	0	0	0	0	0	0	0	0	0	0	0	0	0	0	0	0	0	0	0
Periodical Publishers	0	0	0	0	0	0	0	0	0	0	0	0	0	0	0	0	0	0	0	0	0	0	0	0	0	0	0	0	0	0	0	0	0	0	0	0	0	0	0	0	0	0	0	0	0	0	0	0	0
Book publishers	0	0	0	0	0	0	0	0	0	0	0	0	0	0	0	0	0	0	0	0	0	0	0	0	0	0	0	0	0	0	0	0	0	0	0	0	0	0	0	0	0	0	0	0	0	0	0	0	0
Directory, mailing list, and other publishers	0	0	0	0	0	0	0	0	0	0	0	0	0	0	0	0	0	0	0	0	0	0	0	0	0	0	0	0	0	0	0	0	0	0	0	0	0	0	0	0	0	0	0	0	0	0	0	0	0
Software publishers	0	0	0	0	0	0	0	0	0	0	0	0	0	0	0	0	0	0	0	0	0	0	0	0	0	0	0	0	0	0	0	0	0	0	0	0	0	0	0	0	0	0	0	0	0	0	0	0	0
Motion picture and video industries	0	0	0	0	0	0	0	0	0	0	0	0	0	0	0	0	0	0	0	0	0	0	0	0	0	0	0	0	0	0	0	0	0	0	0	0	0	0	0	0	0	0	0	0	0	0	0	0	0
Sound recording industries	0	0	0	0	0	0	0	0	0	0	0	0	0	0	0	0	0	0	0	0	0	0	0	0	0	0	0	0	0	0	0	0	0	0	0	0	0	0	0	0	0	0	0	0	0	0	0	0	0
Radio and television broadcasting	0	0	0	0	0	0	0	0	0	0	0	0	0	0	0	0	0	0	0	0	0	0	0	0	0	0	0	0	0	0	0	0	0	0	0	0	0	0	0	0	0	0	0	0	0	0	0	0	0
Cable and other subscription programming	0	0	0	0	0	0	0	0	0	0	0	0	0	0	0	0	0	0	0	0	0	0	0	0	0	0	0	0	0	0	0	0	0	0	0	0	0	0	0	0	0	0	0	0	0	0	0	0	0
Wired telecommunications carriers	0	0	0	0	0	0	0	0	0	0	0	0	0	0	0	0	0	0	0	0	0	0	0	0	0	0	0	0	0	0	0	0	0	0	0	0	0	0	0	0	0	0	0	0	0	0	0	0	0
Wireless telecommunications carriers, except satellite	0	0	0	0	0	0	0	0	0	0	0	0	0	0	0	0	0	0	0	0	0	0	0	0	0	0	0	0	0	0	0	0	0	0	0	0	0	0	0	0	0	0	0	0	0	0	0	0	0
Satellite, telecommunications resellers, and all other telecommunications	0	0	0	0	0	0	0	0	0	0	0	0	0	0	0	0	0	0	0	0	0	0	0	0	0	0	0	0	0	0	0	0	0	0	0	0	0	0	0	0	0	0	0	0	0	0	0	0	0
Data processing, hosting, and related services	0	0	0	0	0	0	0	0	0	0	0	0	0	0	0	0	0	0	0	0	0	0	0	0	0	0	0	0	0	0	0	0	0	0	0	0	0	0	0	0	0	0	0	0	0	0	0	0	0
Internet publishing and broadcasting and Web search portals	0	0	0	0	0	0	0	0	0	0	0	0	0	0	0	0	0	0	0	0	0	0	0	0	0	0	0	0	0	0	0	0	0	0	0	0	0	0	0	0	0	0	0	0	0	0	0	0	0
News syndicates, libraries, archives and all other information services	0	0	0	0	0	0	0	0	0	0	0	0	0	0	0	0	0	0	0	0	0	0	0	0	0	0	0	0	0	0	0	0	0	0	0	0	0	0	0	0	0	0	0	0	0	0	0	0	0
Nondepository credit intermediation and related activities	0	0	0	0	0	0	0	0	0	0	0	0	0	0	0	0	0	0	0	0	0	0	0	0	0	0	0	0	0	0	0	0	0	0	0	0	0	0	0	0	0	0	0	0	0	0	0	0	0
Monetary authorities and depository credit intermediation	0	0	0	0	0	0	0	0	0	0	0	0	0	0	0	0	0	0	0	0	0	0	0	0	0	0	0	0	0	0	0	0	0	0	0	0	0	0	0	0	0	0	0	0	0	0	0	0	0
Other financial investment activities	0	0	0	0	0	0	0	0	0	0	0	0	0	0	0	0	0	0	0	0	0	0	0	0	0	0	0	0	0	0	0	0	0	0	0	0	0	0	0	0	0	0	0	0	0	0	0	0	0
Securities and commodity contracts intermediation and brokerage	0	0	0	0	0	0	0	0	0	0	0	0	0	0	0	0	0	0	0	0	0	0	0	0	0	0	0	0	0	0	0	0	0	0	0	0	0	0	0	0	0	0	0	0	0	0	0	0	0
Direct life insurance carriers	0	0	0	0	0	0	0	0	0	0	0	0	0	0	0	0	0	0	0	0	0	0	0	0	0	0	0	0	0	0	0	0	0	0	0	0	0	0	0	0	0	0	0	0	0	0	0	0	0
Insurance carriers, except direct life	0	0	0	0	0	0	0	0	0	0	0	0	0	0	0	0	0	0	0	0	0	0	0	0	0	0	0	0	0	0	0	0	0	0	0	0	0	0	0	0	0	0	0	0	0	0	0	0	0
Insurance agencies, brokerages, and related activities	0	0	0	0	0	0	0	0	0	0	0	0	0	0	0	0	0	0	0	0	0	0	0	0	0	0	0	0	0	0	0	0	0	0	0	0	0	0	0	0	0	0	0	0	0	0	0	0	0
Funds, trusts, and other financial vehicles	0	0	0	0	0	0	0	0	0	0	0	0	0	0	0	0	0	0	0	0	0	0	0	0	0	0	0	0	0	0	0	0	0	0	0	0	0	0	0	0	0	0	0	0	0	0	0	0	0
Owner occupied housing	0	0	0	0	0	0	0	0	0	0	0	0	0	0	0	0	0	0	0	0	0	0	0	0	0	0	0	0	0	0	0	0	0	0	0	0	0	0	0	0	0	0	0	0	0	0	0	0	0
Tenant occupied housing	0	0	0	0	0	0	0	0	0	0	0	0	0	0	0	0	0	0	0	0	0	0	0	0	0	0	0	0	0	0	0	0	0	0	0	0	0	0	0	0	0	0	0	0	0	0	0	0	0
Other real estate	0	0	0	0	0	0	0	0	0	0	0	0	0	0	0	0	0	0	0	0	0	0	0	0	0	0	0	0	0	0	0	0	0	0	0	0	0	0	0	0	0	0	0	0	0	0	0	0	0
Automotive equipment rental and leasing	0	0	0	0	0	0	0	0	0	0	0	0	0	0	0	0	0	0	0	0	0	0	0	0	0	0	0	0	0	0	0	0	0	0	0	0	0	0	0	0	0	0	0	0	0	0	0	0	0
Commercial and industrial machinery and equipment rental and leasing	0	0	0	0	0	0	0	0	0	0	0	0	0	0	0	0	0	0	0	0	0	0	0	0	0	0	0	0	0	0	0	0	0	0	0	0	0	0	0	0	0	0	0	0	0	0	0	0	0
General and consumer goods rental	0	0	0	0	0	0	0	0	0	0	0	0	0	0	0	0	0	0	0	0	0	0	0	0	0	0	0	0	0	0	0	0	0	0	0	0	0	0	0	0	0	0	0	0	0	0	0	0	0
Lessors of nonfinancial intangible assets	0	0	0	0	0	0	0	0	0	0	0	0	0	0	0	0	0	0	0	0	0	0	0	0	0	0	0	0	0	0	0	0	0	0	0	0	0	0	0	0	0	0	0	0	0	0	0	0	0
Legal services	0	0	0	0	0	0	0	0	0	0	0	0	0	0	0	0	0	0	0	0	0	0	0	0	0	0	0	0	0	0	0	0	0	0	0	0	0	0	0	0	0	0	0	0	0	0	0	0	0
Custom computer programming services	0	0	0	0	0	0	0	0	0	0	0	0	0	0	0	0	0	0	0	0	0	0	0	0	0	0	0	0	0	0	0	0	0	0	0	0	0	0	0	0	0	0	0	0	0	0	0	0	0
Computer systems design services	0	0	0	0	0	0	0	0	0	0	0	0	0	0	0	0	0	0	0	0	0	0	0	0	0	0	0	0	0	0	0	0	0	0	0	0	0	0	0	0	0	0	0	0	0	0	0	0	0
Other computer related services, including facilities management	0	0	0	0	0	0	0	0	0	0	0	0	0	0	0	0	0	0	0	0	0	0	0	0	0	0	0	0	0	0	0	0	0	0	0	0	0	0	0	0	0	0	0	0	0	0	0	0	0
Accounting, tax preparation, bookkeeping, and payroll services	0	0	0	0	0	0	0	0	0	0	0	0	0	0	0	0	0	0	0	0	0	0	0	0	0	0	0	0	0	0	0	0	0	0	0	0	0	0	0	0	0	0	0	0	0	0	0	0	0
Architectural, engineering, and related services	0	0	0	0	0	0	0	0	0	0	0	0	0	0	0	0	0	0	0	0	0	0	0	0	0	0	0	0	0	0	0	0	0	0	0	0	0	0	0	0	0	0	0	0	0	0	0	0	0
Management consulting services	0	0	0	0	0	0	0	0	0	0	0	0	0	0	0	0	0	0	0	0	0	0	0	0	0	0	0	0	0	0	0	0	0	0	0	0	0	0	0	0	0	0	0	0	0	0	0	0	0
Environmental and other technical consulting services	0	0	0	0	0	0	0	0	0	0	0	0	0	0	0	0	0	0	0	0	0	0	0	0	0	0	0	0	0	0	0	0	0	0	0	0	0	0	0	0	0	0	0	0	0	0	0	0	0
Scientific research and development services	0	0	0	0	0	0	0	0	0	0	0	0	0	0	0	0	0	0	0	0	0	0	0	0	0	0	0	0	0	0	0	0	0	0	0	0	0	0	0	0	0	0	0	0	0	0	0	0	0
Advertising, public relations, and related services	0	0	0	0	0	0	0	0	0	0	0	0	0	0	0	0	0	0	0	0	0	0	0	0	0	0	0	0	0	0	0	0	0	0	0	0	0	0	0	0	0	0	0	0	0	0	0	0	0
Specialized design services	0	0	0	0	0	0	0	0	0	0	0	0	0	0	0	0	0	0	0	0	0	0	0	0	0	0	0	0	0	0	0	0	0	0	0	0	0	0	0	0	0	0	0	0	0	0	0	0	0
Photographic services	0	0	0	0	0	0	0	0	0	0	0	0	0	0	0	0	0	0	0	0	0	0	0	0	0	0	0	0	0	0	0	0	0	0	0	0	0	0	0	0	0	0	0	0	0	0	0	0	0
Veterinary services	0	0	0	0	0	0	0	0	0	0	0	0	0	0	0	0	0	0	0	0	0	0	0	0	0	0	0	0	0	0	0	0	0	0	0	0	0	0	0	0	0	0	0	0	0	0	0	0	0
All other miscellaneous professional, scientific, and technical services	0	0	0	0	0	0	0	0	0	0	0	0	0	0	0	0	0	0	0	0	0	0	0	0	0	0	0	0	0	0	0	0	0	0	0	0	0	0	0	0	0	0	0	0	0	0	0	0	0
Management of companies and enterprises	0	0	0	0	0	0	0	0	0	0	0	0	0	0	0	0	0	0	0	0	0	0	0	0	0	0	0	0	0	0	0	0	0	0	0	0	0	0	0	0	0	0	0	0	0	0	0	0	0
Employment services	0	0	0	0	0	0	0	0	0	0	0	0	0	0	0	0	0	0	0	0	0	0	0	0	0	0	0	0	0	0	0	0	0	0	0	0	0	0	0	0	0	0	0	0	0	0	0	0	0
Services to buildings and dwellings	0	0	0	0	0	0	0	0	0	0	0	0	0	0	0	0	0	0	0	0	0	0	0	0	0	0	0	0	0	0	0	0	0	0	0	0	0	0	0	0	0	0	0	0	0	0	0	0	0
Office administrative services	0	0	0	0	0	0	0	0	0	0	0	0	0	0	0	0	0	0	0	0	0	0	0	0	0	0	0	0	0	0	0	0	0	0	0	0	0	0	0	0	0	0	0	0	0	0	0	0	0
Facilities support services	0	0	0	0	0	0	0	0	0	0	0	0	0	0	0	0	0	0	0	0	0	0	0	0	0	0	0	0	0	0	0	0	0	0	0	0	0	0	0	0	0	0	0	0	0	0	0	0	0
Business support services	0	0	0	0	0	0	0	0	0	0	0	0	0	0	0	0	0	0	0	0	0	0	0	0	0	0	0	0	0	0	0	0	0	0	0	0	0	0	0	0	0	0	0	0	0	0	0	0	0
Travel arrangement and reservation services	0	0	0	0	0	0	0	0	0	0	0	0	0	0	0	0	0	0	0	0	0	0	0	0	0	0	0	0	0	0	0	0	0	0	0	0	0	0	0	0	0	0	0	0	0	0	0	0	0
Investigation and security services	0	0	0	0	0	0	0	0	0	0	0	0	0	0	0	0	0	0	0	0	0	0	0	0	0	0	0	0	0	0	0	0	0	0	0	0	0	0	0	0	0	0	0	0	0	0	0	0	0
Other support services	0	0	0	0	0	0	0	0	0	0	0	0	0	0	0	0	0	0	0	0	0	0	0	0	0	0	0	0	0	0	0	0	0	0	0	0	0	0	0	0	0	0	0	0	0	0	0	0	0
Waste management and remediation services	0	0	0	0	0	0	0	0	0	0	0	0	0	0	0	0	0	0	0	0	0	0	0	0	0	0	0	0	0	0	0	0	0	0	0	0	0	0	0	0	0	0	0	0	0	0	0	0	0
Elementary and secondary schools	0	0	0	0	0	0	0	0	0	0	0	0	0	0	0	0	0	0	0	0	0	0	0	0	0	0	0	0	0	0	0	0	0	0	0	0	0	0	0	0	0	0	0	0	0	0	0	0	0
Junior colleges, colleges, universities, and professional schools	0	0	0	0	0	0	0	0	0	0	0	0	0	0	0	0	0	0	0	0	0	0	0	0	0	0	0	0	0	0	0	0	0	0	0	0	0	0	0	0	0	0	0	0	0	0	0	0	0
Other educational services	0	0	0	0	0	0	0	0	0	0	0	0	0	0	0	0	0	0	0	0	0	0	0	0	0	0	0	0	0	0	0	0	0	0	0	0	0	0	0	0	0	0	0	0	0	0	0	0	0
Offices of physicians	0	0	0	0	0	0	0	0	0	0	0	0	0	0	0	0	0	0	0	0	0	0	0	0	0	0	0	0	0	0	0	0	0	0	0	0	0	0	0	0	0	0	0	0	0	0	0	0	0
Offices of dentists	0	0	0	0	0	0	0	0	0	0	0	0	0	0	0	0	0	0	0	0	0	0	0	0	0	0	0	0	0	0	0	0	0	0	0	0	0	0	0	0	0	0	0	0	0	0	0	0	0
Offices of other health practitioners	0	0	0	0	0	0	0	0	0	0	0	0	0	0	0	0	0	0	0	0	0	0	0	0	0	0	0	0	0	0	0	0	0	0	0	0	0	0	0	0	0	0	0	0	0	0	0	0	0
Outpatient care centers	0	0	0	0	0	0	0	0	0	0	0	0	0	0	0	0	0	0	0	0	0	0	0	0	0	0	0	0	0	0	0	0	0	0	0	0	0	0	0	0	0	0	0	0	0	0	0	0	0
Medical and diagnostic laboratories	0	0	0	0	0	0	0	0	0	0	0	0	0	0	0	0	0	0	0	0	0	0	0	0	0	0	0	0	0	0	0	0	0	0	0	0	0	0	0	0	0	0	0	0	0	0	0	0	0
Home health care services	0	0	0	0	0	0	0	0	0	0	0	0	0	0	0	0	0	0	0	0	0	0	0	0	0	0	0	0	0	0	0	0	0	0	0	0	0	0	0	0	0	0	0	0	0	0	0	0	0
Other ambulatory health care services	0	0	0	0	0	0	0	0	0	0	0	0	0	0	0	0	0	0	0	0	0	0	0	0	0	0	0	0	0	0	0	0	0	0	0	0	0	0	0	0	0	0	0	0	0	0	0	0	0
Hospitals	0	0	0	0	0	0	0	0	0	0	0	0	0	0	0	0	0	0	0	0	0	0	0	0	0	0	0	0	0	0	0	0	0	0	0	0	0	0	0	0	0	0	0	0	0	0	0	0	0
Nursing and community care facilities	0	0	0	0	0	0	0	0	0	0	0	0	0	0	0	0	0	0	0	0	0	0	0	0	0	0	0	0	0	0	0	0	0	0	0	0	0	0	0	0	0	0	0	0	0	0	0	0	0
Residential mental health, substance abuse, and other residential care facilities	0	0	0	0	0	0	0	0	0	0	0	0	0	0	0	0	0	0	0	0	0	0	0	0	0	0	0	0	0	0	0	0	0	0	0	0	0	0	0	0	0	0	0	0	0	0	0	0	0
Individual and family services	0	0	0	0	0	0	0	0	0	0	0	0	0	0	0	0	0	0	0	0	0	0	0	0	0	0	0	0	0	0	0	0	0	0	0	0	0	0	0	0	0	0	0	0	0	0	0	0	0
Child day care services	0	0	0	0	0	0	0	0	0	0	0	0	0	0	0	0	0	0	0	0	0	0	0	0	0	0	0	0	0	0	0	0	0	0	0	0	0	0	0	0	0	0	0	0	0	0	0	0	0
Community food, housing, and other relief services, including rehabilitation services	0	0	0	0	0	0	0	0	0	0	0	0	0	0	0	0	0	0	0	0	0	0	0	0	0	0	0	0	0	0	0	0	0	0	0	0	0	0	0	0	0	0	0	0	0	0	0	0	0
Performing arts companies	0	0	0	0	0	0	0	0	0	0	0	0	0	0	0	0	0	0	0	0	0	0	0	0	0	0	0	0	0	0	0	0	0	0	0	0	0	0	0	0	0	0	0	0	0	0	0	0	0
Spectator sports	0	0	0	0	0	0	0	0	0	0	0	0	0	0	0	0	0	0	0	0	0	0	0	0	0	0	0	0	0	0	0	0	0	0	0	0	0	0	0	0	0	0	0	0	0	0	0	0	0
Independent artists, writers, and performers	0	0	0	0	0	0	0	0	0	0	0	0	0	0	0	0	0	0	0	0	0	0	0	0	0	0	0	0	0	0	0	0	0	0	0	0	0	0	0	0	0	0	0	0	0	0	0	0	0
Promoters of performing arts and sports and agents for public figures	0	0	0	0	0	0	0	0	0	0	0	0	0	0	0	0	0	0	0	0	0	0	0	0	0	0	0	0	0	0	0	0	0	0	0	0	0	0	0	0	0	0	0	0	0	0	0	0	0
Museums, historical sites, zoos, and parks	0	0	0	0	0	0	0	0	0	0	0	0	0	0	0	0	0	0	0	0	0	0	0	0	0	0	0	0	0	0	0	0	0	0	0	0	0	0	0	0	0	0	0	0	0	0	0	0	0
Amusement parks and arcades	0	0	0	0	0	0	0	0	0	0	0	0	0	0	0	0	0	0	0	0	0	0	0	0	0	0	0	0	0	0	0	0	0	0	0	0	0	0	0	0	0	0	0	0	0	0	0	0	0
Gambling industries, except casino hotels	0	0	0	0	0	0	0	0	0	0	0	0	0	0	0	0	0	0	0	0	0	0	0	0	0	0	0	0	0	0	0	0	0	0	0	0	0	0	0	0	0	0	0	0	0	0	0	0	0
Other amusement and recreation industries	0	0	0	0	0	0	0	0	0	0	0	0	0	0	0	0	0	0	0	0	0	0	0	0	0	0	0	0	0	0	0	0	0	0	0	0	0	0	0	0	0	0	0	0	0	0	0	0	0
Accommodation	0	0	0	0	0	0	0	0	0	0	0	0	0	0	0	0	0	0	0	0	0	0	0	0	0	0	0	0	0	0	0	0	0	0	0	0	0	0	0	0	0	0	0	0	0	0	0	0	0
Full service restaurants	0	0	0	0	0	0	0	0	0	0	0	0	0	0	0	0	0	0	0	0	0	0	0	0	0	0	0	0	0	0	0	0	0	0	0	0	0	0	0	0	0	0	0	0	0	0	0	0	0
Limited service restaurants	0	0	0	0	0	0	0	0	0	0	0	0	0	0	0	0	0	0	0	0	0	0	0	0	0	0	0	0	0	0	0	0	0	0	0	0	0	0	0	0	0	0	0	0	0	0	0	0	0
All other food and drinking places	0	0	0	0	0	0	0	0	0	0	0	0	0	0	0	0	0	0	0	0	0	0	0	0	0	0	0	0	0	0	0	0	0	0	0	0	0	0	0	0	0	0	0	0	0	0	0	0	0
Automotive repair and maintenance	0	0	0	0	0	0	0	0	0	0	0	0	0	0	0	0	0	0	0	0	0	0	0	0	0	0	0	0	0	0	0	0	0	0	0	0	0	0	0	0	0	0	0	0	0	0	0	0	0
Electronic and precision equipment repair and maintenance	0	0	0	0	0	0	0	0	0	0	0	0	0	0	0	0	0	0	0	0	0	0	0	0	0	0	0	0	0	0	0	0	0	0	0	0	0	0	0	0	0	0	0	0	0	0	0	0	0
Commercial and industrial machinery and equipment repair and maintenance	0	0	0	0	0	0	0	0	0	0	0	0	0	0	0	0	0	0	0	0	0	0	0	0	0	0	0	0	0	0	0	0	0	0	0	0	0	0	0	0	0	0	0	0	0	0	0	0	0
Personal and household goods repair and maintenance	0	0	0	0	0	0	0	0	0	0	0	0	0	0	0	0	0	0	0	0	0	0	0	0	0	0	0	0	0	0	0	0	0	0	0	0	0	0	0	0	0	0	0	0	0	0	0	0	0
Personal care services	0	0	0	0	0	0	0	0	0	0	0	0	0	0	0	0	0	0	0	0	0	0	0	0	0	0	0	0	0	0	0	0	0	0	0	0	0	0	0	0	0	0	0	0	0	0	0	0	0
Death care services	0	0	0	0	0	0	0	0	0	0	0	0	0	0	0	0	0	0	0	0	0	0	0	0	0	0	0	0	0	0	0	0	0	0	0	0	0	0	0	0	0	0	0	0	0	0	0	0	0
Dry cleaning and laundry services	0	0	0	0	0	0	0	0	0	0	0	0	0	0	0	0	0	0	0	0	0	0	0	0	0	0	0	0	0	0	0	0	0	0	0	0	0	0	0	0	0	0	0	0	0	0	0	0	0
Other personal services	0	0	0	0	0	0	0	0	0	0	0	0	0	0	0	0	0	0	0	0	0	0	0	0	0	0	0	0	0	0	0	0	0	0	0	0	0	0	0	0	0	0	0	0	0	0	0	0	0
Religious organizations	0	0	0	0	0	0	0	0	0	0	0	0	0	0	0	0	0	0	0	0	0	0	0	0	0	0	0	0	0	0	0	0	0	0	0	0	0	0	0	0	0	0	0	0	0	0	0	0	0
Grantmaking, giving, and social advocacy organizations	0	0	0	0	0	0	0	0	0	0	0	0	0	0	0	0	0	0	0	0	0	0	0	0	0	0	0	0	0	0	0	0	0	0	0	0	0	0	0	0	0	0	0	0	0	0	0	0	0
Civic, social, professional, and similar organizations	0	0	0	0	0	0	0	0	0	0	0	0	0	0	0	0	0	0	0	0	0	0	0	0	0	0	0	0	0	0	0	0	0	0	0	0	0	0	0	0	0	0	0	0	0	0	0	0	0
Private households	0	0	0	0	0	0	0	0	0	0	0	0	0	0	0	0	0	0	0	0	0	0	0	0	0	0	0	0	0	0	0	0	0	0	0	0	0	0	0	0	0	0	0	0	0	0	0	0	0
Federal general government, defense	0	0	0	0	0	0	0	0	0	0	0	0	0	0	0	0	0	0	0	0	0	0	0	0	0	0	0	0	0	0	0	0	0	0	0	0	0	0	0	0	0	0	0	0	0	0	0	0	0
Federal general government, nondefense	0	0	0	0	0	0	0	0	0	0	0	0	0	0	0	0	0	0	0	0	0	0	0	0	0	0	0	0	0	0	0	0	0	0	0	0	0	0	0	0	0	0	0	0	0	0	0	0	0
Postal service	0	0	0	0	0	0	0	0	0	0	0	0	0	0	0	0	0	0	0	0	0	0	0	0	0	0	0	0	0	0	0	0	0	0	0	0	0	0	0	0	0	0	0	0	0	0	0	0	0
Other federal government enterprises	0	0	0	0	0	0	0	0	0	0	0	0	0	0	0	0	0	0	0	0	0	0	0	0	0	0	0	0	0	0	0	0	0	0	0	0	0	0	0	0	0	0	0	0	0	0	0	0	0
State and local government educational services	0	0	0	0	0	0	0	0	0	0	0	0	0	0	0	0	0	0	0	0	0	0	0	0	0	0	0	0	0	0	0	0	0	0	0	0	0	0	0	0	0	0	0	0	0	0	0	0	0
State and local government hospitals and health services	0	0	0	0	0	0	0	0	0	0	0	0	0	0	0	0	0	0	0	0	0	0	0	0	0	0	0	0	0	0	0	0	0	0	0	0	0	0	0	0	0	0	0	0	0	0	0	0	0
State and local government other services	0	0	0	0	0	0	0	0	0	0	0	0	0	0	0	0	0	0	0	0	0	0	0	0	0	0	0	0	0	0	0	0	0	0	0	0	0	0	0	0	0	0	0	0	0	0	0	0	0
Other state and local government enterprises	0	0	0	0	0	0	0	0	0	0	0	0	0	0	0	0	0	0	0	0	0	0	0	0	0	0	0	0	0	0	0	0	0	0	0	0	0	0	0	0	0	0	0	0	0	0	0	0	0
Scrap	0	0	0	0	0	0	0	0	0	0	0	0	0	0	0	0	0	0	0	0	0	0	0	0	0	0	0	0	0	0	0	0	0	0	0	0	0	0	0	0	0	0	0	0	0	0	0	0	0
Used and secondhand goods	0	0	0	0	0	0	0	0	0	0	0	0	0	0	0	0	0	0	0	0	0	0	0	0	0	0	0	0	0	0	0	0	0	0	0	0	0	0	0	0	0	0	0	0	0	0	0	0	0
Noncomparable imports	0	0	0	0	0	0	0	0	0	0	0	0	0	0	0	0	0	0	0	0	0	0	0	0	0	0	0	0	0	0	0	0	0	0	0	0	0	0	0	0	0	0	0	0	0	0	0	0	0
Rest of the world adjustment	0	0	0	0	0	0	0	0	0	0	0	0	0	0	0	0	0	0	0	0	0	0	0	0	0	0	0	0	0	0	0	0	0	0	0	0	0	0	0	0	0	0	0	0	0	0	0	0	0
Residential natural gas	0	0	0	0	0	0	0	0	0	0	0	0	0	0	0	0	0	0	0	0	0	0	0	0	0	0	0	0	0	0	0	0	0	0	0	0	0	0	0	0	0	0	0	0	0	0	0	0	0
Residential petroleum fuels	0	0	0	0	0	0	0	0	0	0	0	0	0	0	0	0	0	0	0	0	0	0	0	0	0	0	0	0	0	0	0	0	0	0	0	0	0	0	0	0	0	0	0	0	0	0	0	0	0
Personal transport fuels	0	0	0	0	0	0	0	0	0	0	0	0	0	0	0	0	0	0	0	0	0	0	0	0	0	0	0	0	0	0	0	0	0	0	0	0	0	0	0	0	0	0	0	0	0	0	0	0	0
[truncated: 362 more columns]

## Sheet: PotentiallyRecyclableRate
Economic sectors	Potentially recyclable rate
Oilseed farming	0.848276
Grain farming	0.848276
Vegetable and melon farming	0.848276
Fruit and tree nut farming	0.848276
Greenhouse, nursery, and floriculture production	0.848276
Other crop farming	0.848276
Dairy cattle and milk production	0.848276
Beef cattle ranching and farming, including feedlots and dual purpose ranching and farming	0.848276
Poultry and egg production	0.848276
Animal production, except cattle and poultry and eggs	0.848276
Forestry and logging	0.848276
Fishing, hunting and trapping	0.848276
Support activities for agriculture and forestry	0.848276
Oil and gas extraction	0.848276
Coal mining	0.848276
Iron, gold, silver, and other metal ore mining	0.848276
Stone mining and quarrying	0.848276
Other nonmetallic mineral mining and quarrying	0.848276
Drilling oil and gas wells	0.848276
Other support activities for mining	0.848276
Electric power generation, transmission, and distribution	1
Natural gas distribution	1
Water, sewage and other systems	1
Health care structures	1
Educational and vocational structures	1
Nonresidential maintenance and repair	1
Residential maintenance and repair	1
Office and commercial structures	1
Multifamily residential structures	1
Other residential structures	1
Manufacturing structures	1
Other nonresidential structures	1
Power and communication structures	1
Single family residential structures	1
Transportation structures and highways and streets	1
Sawmills and wood preservation	0.848276
Veneer, plywood, and engineered wood product manufacturing	0.848276
Millwork	0.848276
All other wood product manufacturing	0.848276
Clay product and refractory manufacturing	0.848276
Glass and glass product manufacturing	0.848276
Cement manufacturing	0.848276
Ready mix concrete manufacturing	0.848276
Concrete pipe, brick, and block manufacturing	0.848276
Other concrete product manufacturing	0.848276
Lime and gypsum product manufacturing	0.848276
Abrasive product manufacturing	0.848276
Cut stone and stone product manufacturing	0.848276
Ground or treated mineral and earth manufacturing	0.848276
Mineral wool manufacturing	0.848276
Miscellaneous nonmetallic mineral products	0.848276
Iron and steel mills and ferroalloy manufacturing	0.848276
Steel product manufacturing from purchased steel	0.848276
Alumina refining and primary aluminum production	0.848276
Aluminum product manufacturing from purchased aluminum	0.848276
Primary smelting and refining of nonferrous metal, except copper and aluminum	0.848276
Nonferrous metal, except copper and aluminum, rolling, drawing, extruding and alloying	0.848276
Ferrous metal foundries	0.848276
Nonferrous metal foundries	0.848276
Custom roll forming	0.848276
All other forging, stamping, and sintering	0.848276
Metal crown, closure, and other metal stamping, except automotive	0.848276
Cutlery and handtool manufacturing	0.848276
Plate work and fabricated structural product manufacturing	0.848276
Ornamental and architectural metal products manufacturing	1
Power boiler and heat exchanger manufacturing	1
Metal tank, heavy gauge, manufacturing	0.848276
Metal can, box, and other metal container, light gauge, manufacturing	0.848276
Hardware manufacturing	0.848276
Spring and wire product manufacturing	0.848276
Machine shops	0.848276
Turned product and screw, nut, and bolt manufacturing	1
Coating, engraving, heat treating and allied activities	0.848276
Plumbing fixture fitting and trim manufacturing	1
Valve and fittings other than plumbing	1
Ball and roller bearing manufacturing	1
Fabricated pipe and pipe fitting manufacturing	1
Ammunition, arms, ordnance, and accessories manufacturing	0.848276
Other fabricated metal manufacturing	0.848276
Farm machinery and equipment manufacturing	1
Lawn and garden equipment manufacturing	1
Construction machinery manufacturing	1
Mining and oil and gas field machinery manufacturing	1
Semiconductor machinery manufacturing	1
Other industrial machinery manufacturing	1
Optical instrument and lens manufacturing	1
Photographic and photocopying equipment manufacturing	1
Plastics and rubber industry machinery manufacturing	1
Vending, commercial laundry, and other commercial and service industry machinery manufacturing	1
Office machinery manufacturing	1
Heating equipment, except warm air furnaces, manufacturing	1
Air conditioning, refrigeration, and warm air heating equipment manufacturing	1
Industrial and commercial fan and blower and air purification equipment manufacturing	1
Industrial mold manufacturing	1
Special tool, die, jig, and fixture manufacturing	1
Machine tool manufacturing	1
Cutting and machine tool accessory, rolling mill, and other metalworking machinery manufacturing	1
Turbine and turbine generator set units manufacturing	1
Speed changer, industrial high speed drive, and gear manufacturing	1
Mechanical power transmission equipment manufacturing	1
Other engine equipment manufacturing	1
Air and gas compressor manufacturing	1
Pump and pumping equipment manufacturing	1
Material handling equipment manufacturing	1
Power driven handtool manufacturing	1
Packaging machinery manufacturing	1
Industrial process furnace and oven manufacturing	1
Other general purpose machinery manufacturing	1
Fluid power process machinery	1
Electronic computer manufacturing	1
Computer storage device manufacturing	1
Computer terminals and other computer peripheral equipment manufacturing	1
Telephone apparatus manufacturing	1
Broadcast and wireless communications equipment	1
Other communications equipment manufacturing	1
Semiconductor and related device manufacturing	1
Printed circuit assembly, electronic assembly, manufacturing	1
Other electronic component manufacturing	1
Electromedical and electrotherapeutic apparatus manufacturing	1
Search, detection, and navigation instruments manufacturing	1
Automatic environmental control manufacturing	1
Industrial process variable instruments manufacturing	1
Totalizing fluid meter and counting device manufacturing	1
Electricity and signal testing instruments manufacturing	1
Analytical laboratory instrument manufacturing	1
Irradiation apparatus manufacturing	1
Watch, clock, and other measuring and controlling device manufacturing	1
Audio and video equipment manufacturing	1
Manufacturing and reproducing magnetic and optical media	1
Electric lamp bulb and part manufacturing	0.848276
Lighting fixture manufacturing	0.848276
Small electrical appliance manufacturing	0.848276
Household cooking appliance manufacturing	0.848276
Household refrigerator and home freezer manufacturing	0.848276
Household laundry equipment manufacturing	0.848276
Other major household appliance manufacturing	0.848276
Power, distribution, and specialty transformer manufacturing	1
Motor and generator manufacturing	1
Switchgear and switchboard apparatus manufacturing	1
Relay and industrial control manufacturing	1
Storage battery manufacturing	1
Primary battery manufacturing	1
Communication and energy wire and cable manufacturing	1
Wiring device manufacturing	1
Carbon and graphite product manufacturing	1
All other miscellaneous electrical equipment and component manufacturing	1
Automobile manufacturing	1
Light truck and utility vehicle manufacturing	1
Heavy duty truck manufacturing	1
Motor vehicle body manufacturing	1
Truck trailer manufacturing	1
Motor home manufacturing	1
Travel trailer and camper manufacturing	1
Motor vehicle gasoline engine and engine parts manufacturing	1
Motor vehicle electrical and electronic equipment manufacturing	1
Motor vehicle transmission and power train parts manufacturing	1
Motor vehicle seating and interior trim manufacturing	1
Motor vehicle metal stamping	1
Other Motor Vehicle Parts Manufacturing	1
Motor vehicle steering, suspension component, except spring, and brake systems manufacturing	1
Aircraft manufacturing	1
Aircraft engine and engine parts manufacturing	1
Other aircraft parts and auxiliary equipment manufacturing	1
Guided missile and space vehicle manufacturing	1
Propulsion units and parts for space vehicles and guided missiles	1
Railroad rolling stock manufacturing	1
Ship building and repairing	1
Boat building	1
Motorcycle, bicycle, and parts manufacturing	1
Military armored vehicle, tank, and tank component manufacturing	1
All other transportation equipment manufacturing	1
Wood kitchen cabinet and countertop manufacturing	0.848276
Upholstered household furniture manufacturing	0.848276
Nonupholstered wood household furniture manufacturing	0.848276
Institutional furniture manufacturing	0.848276
Other household nonupholstered furniture	0.848276
Showcase, partition, shelving, and locker manufacturing	0.848276
Office furniture and custom architectural woodwork and millwork manufacturing	0.848276
Other furniture related product manufacturing	0.848276
Surgical and medical instrument manufacturing	0.848276
Surgical appliance and supplies manufacturing	0.848276
Dental equipment and supplies manufacturing	0.848276
Ophthalmic goods manufacturing	0.848276
Dental laboratories	0.848276
Jewelry and silverware manufacturing	0.848276
Sporting and athletic goods manufacturing	0.848276
Doll, toy, and game manufacturing	0.848276
Office supplies, except paper, manufacturing	0.848276
Sign manufacturing	0.848276
All other miscellaneous manufacturing	0.848276
Dog and cat food manufacturing	0.848276
Other animal food manufacturing	0.848276
Flour milling and malt manufacturing	0.848276
Wet corn milling	0.848276
Fats and oils refining and blending	0.848276
Soybean and other oilseed processing	0.848276
Breakfast cereal manufacturing	0.848276
Sugar and confectionery product manufacturing	0.848276
Frozen food manufacturing	0.848276
Fruit and vegetable canning, pickling, and drying	0.848276
Cheese manufacturing	0.848276
Dry, condensed, and evaporated dairy product manufacturing	0.848276
Fluid milk and butter manufacturing	0.848276
Ice cream and frozen dessert manufacturing	0.848276
Poultry processing	0.848276
Animal, except poultry, slaughtering, rendering, and processing	0.848276
Seafood product preparation and packaging	0.848276
Bread and bakery product manufacturing	0.848276
Cookie, cracker, pasta, and tortilla manufacturing	0.848276
Snack food manufacturing	0.848276
Coffee and tea manufacturing	0.848276
Flavoring syrup and concentrate manufacturing	0.848276
Seasoning and dressing manufacturing	0.848276
All other food manufacturing	0.848276
Soft drink and ice manufacturing	0.848276
Breweries	0.848276
Wineries	0.848276
Distilleries	0.848276
Tobacco product manufacturing	0.848276
Fiber, yarn, and thread mills	0.848276
Fabric mills	0.848276
Textile and fabric finishing and fabric coating mills	0.848276
Carpet and rug mills	0.848276
Curtain and linen mills	0.848276
Other textile product mills	0.848276
Apparel manufacturing	0.848276
Leather and allied product manufacturing	0.848276
Pulp mills	0.848276
Paper mills	0.848276
Paperboard mills	0.848276
Paperboard container manufacturing	0.848276
Paper Bag and Coated and Treated Paper Manufacturing	0.848276
Stationery product manufacturing	0.848276
Sanitary paper product manufacturing	0.848276
All other converted paper product manufacturing	0.848276
Printing	0.848276
Support activities for printing	0.848276
Petroleum refineries	0.848276
Asphalt paving mixture and block manufacturing	0.848276
Asphalt shingle and coating materials manufacturing	0.848276
Other petroleum and coal products manufacturing	0.848276
Petrochemical manufacturing	0
Industrial gas manufacturing	0
Synthetic dye and pigment manufacturing	0
Other Basic Inorganic Chemical Manufacturing	0
Other basic organic chemical manufacturing	0
Plastics material and resin manufacturing	0
Synthetic rubber and artificial and synthetic fibers and filaments manufacturing	0
Medicinal and botanical manufacturing	0
Pharmaceutical preparation manufacturing	0
In vitro diagnostic substance manufacturing	0
Biological product, except diagnostic, manufacturing	0
Fertilizer manufacturing	0
Pesticide and other agricultural chemical manufacturing	0
Paint and coating manufacturing	0
Adhesive manufacturing	0
Soap and cleaning compound manufacturing	0
Toilet preparation manufacturing	0
Printing ink manufacturing	0
All other chemical product and preparation manufacturing	0
Plastics packaging materials and unlaminated film and sheet manufacturing	0.848276
Plastics pipe, pipe fitting, and unlaminated profile shape manufacturing	0.848276
Laminated plastics plate, sheet, except packaging, and shape manufacturing	0.848276
Polystyrene foam product manufacturing	0.848276
Urethane and other foam product, except polystyrene, manufacturing	0.848276
Plastics bottle manufacturing	0.848276
Other plastics product manufacturing	0.848276
Tire manufacturing	0.848276
Rubber and plastics hoses and belting manufacturing	0.848276
Other rubber product manufacturing	0.848276
Motor vehicle and motor vehicle parts and supplies	0.848276
Professional and commercial equipment and supplies	0.848276
Household appliances and electrical and electronic goods	0.848276
Machinery, equipment, and supplies	0.848276
Other durable goods merchant wholesalers	0.848276
Drugs and druggistsâ, sundries	0.848276
Grocery and related product wholesalers	0.848276
Petroleum and petroleum products	0.848276
Other nondurable goods merchant wholesalers	0.848276
Wholesale electronic markets and agents and brokers	0.848276
Customs duties	0.848276
Motor vehicle and parts dealers	0.848276
Food and beverage stores	0.848276
General merchandise stores	0.848276
Building material and garden equipment and supplies dealers	0.848276
Health and personal care stores	0.848276
Gasoline stations	0.848276
Clothing and clothing accessories stores	0.848276
Nonstore retailers	0.848276
All other retail	0.848276
Air transportation	0.848276
Rail transportation	0.848276
Water transportation	0.848276
Truck transportation	0.848276
Transit and ground passenger transportation	0.848276
Pipeline transportation	0.848276
Scenic and sightseeing transportation and support activities for transportation	0.848276
Couriers and messengers	0.848276
Warehousing and storage	0.848276
Newspaper publishers	0.848276
Periodical Publishers	0.848276
Book publishers	0.848276
Directory, mailing list, and other publishers	0.848276
Software publishers	0.848276
Motion picture and video industries	0.848276
Sound recording industries	0.848276
Radio and television broadcasting	0.848276
Cable and other subscription programming	0.848276
Wired telecommunications carriers	0.848276
Wireless telecommunications carriers, except satellite	0.848276
Satellite, telecommunications resellers, and all other telecommunications	0.848276
Data processing, hosting, and related services	0.848276
Internet publishing and broadcasting and Web search portals	0.848276
News syndicates, libraries, archives and all other information services	0.848276
Nondepository credit intermediation and related activities	0.848276
Monetary authorities and depository credit intermediation	0.848276
Other financial investment activities	0.848276
Securities and commodity contracts intermediation and brokerage	0.848276
Direct life insurance carriers	0.848276
Insurance carriers, except direct life	0.848276
Insurance agencies, brokerages, and related activities	0.848276
Funds, trusts, and other financial vehicles	0.848276
Owner occupied housing	0.848276
Tenant occupied housing	0.848276
Other real estate	0.848276
Automotive equipment rental and leasing	0.848276
Commercial and industrial machinery and equipment rental and leasing	0.848276
General and consumer goods rental	0.848276
Lessors of nonfinancial intangible assets	0.848276
Legal services	0.848276
Custom computer programming services	0.848276
Computer systems design services	0.848276
Other computer related services, including facilities management	0.848276
Accounting, tax preparation, bookkeeping, and payroll services	0.848276
Architectural, engineering, and related services	0.848276
Management consulting services	0.848276
Environmental and other technical consulting services	0.848276
Scientific research and development services	0.848276
Advertising, public relations, and related services	0.848276
Specialized design services	0.848276
Photographic services	0.848276
Veterinary services	0.848276
All other miscellaneous professional, scientific, and technical services	0.848276
Management of companies and enterprises	0.848276
Employment services	0.848276
Services to buildings and dwellings	0.848276
Office administrative services	0.848276
Facilities support services	0.848276
Business support services	0.848276
Travel arrangement and reservation services	0.848276
Investigation and security services	0.848276
Other support services	0.848276
Waste management and remediation services	0.848276
Elementary and secondary schools	0.848276
Junior colleges, colleges, universities, and professional schools	0.848276
Other educational services	0.848276
Offices of physicians	0.848276
Offices of dentists	0.848276
Offices of other health practitioners	0.848276
Outpatient care centers	0.848276
Medical and diagnostic laboratories	0.848276
Home health care services	0.848276
Other ambulatory health care services	0.848276
Hospitals	0.848276
Nursing and community care facilities	0.848276
Residential mental health, substance abuse, and other residential care facilities	0.848276
Individual and family services	0.848276
Child day care services	0.848276
Community food, housing, and other relief services, including rehabilitation services	0.848276
Performing arts companies	0.848276
Spectator sports	0.848276
Independent artists, writers, and performers	0.848276
Promoters of performing arts and sports and agents for public figures	0.848276
Museums, historical sites, zoos, and parks	0.848276
Amusement parks and arcades	0.848276
Gambling industries, except casino hotels	0.848276
Other amusement and recreation industries	0.848276
Accommodation	0.848276
Full service restaurants	0.848276
Limited service restaurants	0.848276
All other food and drinking places	0.848276
Automotive repair and maintenance	0.848276
Electronic and precision equipment repair and maintenance	0.848276
Commercial and industrial machinery and equipment repair and maintenance	0.848276
Personal and household goods repair and maintenance	0.848276
Personal care services	0.848276
Death care services	0.848276
Dry cleaning and laundry services	0.848276
Other personal services	0.848276
Religious organizations	0.848276
Grantmaking, giving, and social advocacy organizations	0.848276
Civic, social, professional, and similar organizations	0.848276
Private households	0.848276
Federal general government, defense	0.848276
Federal general government, nondefense	0.848276
Postal service	0.848276
Other federal government enterprises	0.848276
State and local government educational services	0.848276
State and local government hospitals and health services	0.848276
State and local government other services	0.848276
Other state and local government enterprises	0.848276
Scrap	0.848276
Used and secondhand goods	0.848276
Noncomparable imports	0.848276
Rest of the world adjustment	0.848276
Residential natural gas	0.848276
Residential petroleum fuels	0.848276
Personal transport fuels	0.848276

## Sheet: SpecificCopperCompostion
Unit: t/million USD
Copper sources	Oilseed farming	Grain farming	Vegetable and melon farming	Fruit and tree nut farming	Greenhouse, nursery, and floriculture production	Other crop farming	Dairy cattle and milk production	Beef cattle ranching and farming, including feedlots and dual purpose ranching and farming	Poultry and egg production	Animal production, except cattle and poultry and eggs	Forestry and logging	Fishing, hunting and trapping	Support activities for agriculture and forestry	Oil and gas extraction	Coal mining	Iron, gold, silver, and other metal ore mining	Stone mining and quarrying	Other nonmetallic mineral mining and quarrying	Drilling oil and gas wells	Other support activities for mining	Electric power generation, transmission, and distribution	Natural gas distribution	Water, sewage and other systems	Health care structures	Educational and vocational structures	Nonresidential maintenance and repair	Residential maintenance and repair	Office and commercial structures	Multifamily residential structures	Other residential structures	Manufacturing structures	Other nonresidential structures	Power and communication structures	Single family residential structures	Transportation structures and highways and streets	Sawmills and wood preservation	Veneer, plywood, and engineered wood product manufacturing	Millwork	All other wood product manufacturing	Clay product and refractory manufacturing	Glass and glass product manufacturing	Cement manufacturing	Ready mix concrete manufacturing	Concrete pipe, brick, and block manufacturing	Other concrete product manufacturing	Lime and gypsum product manufacturing	Abrasive product manufacturing	Cut stone and stone product manufacturing	Ground or treated mineral and earth manufacturing
Primary	0.0130385	0.017158	0.0103295	0.0085873	0.00619214	0.031603	0.0172111	0.00865893	0.00136975	0.00581575	0.00260464	0.0423158	0.00330575	0.0386478	0.0342633	0.0450099	0.0169815	0.028254	0.0307898	0.0263893	0.00725538	0.0128019	0.0605225	0.19553	0.158484	0.351641	0.202011	0.240535	0.0641926	0.192313	0.246822	0.215071	0.374608	0.11905	0.10622	0.0186814	0.0141519	0.0848295	0.0958465	0.0375387	0.01649	0.0170702	0.0202228	0.032891	0.0488527	0.00747327	0.00606841	0.0161464	0.0196376
NewScrap	0.00257863	0.00346166	0.00202572	0.00169951	0.00126517	0.00537665	0.00368357	0.00223358	0.000267216	0.00117656	0.000570196	0.0102556	0.000630949	0.00597884	0.00608026	0.00886187	0.00302233	0.00523169	0.00533163	0.00487194	0.0012171	0.00195297	0.0106092	0.0310456	0.0256054	0.0573582	0.0302926	0.0358728	0.00938257	0.0281801	0.0488098	0.0343801	0.0512298	0.0189137	0.0201649	0.00346145	0.00378058	0.0166634	0.0179186	0.0110008	0.00381545	0.0038933	0.00442076	0.00817784	0.0133543	0.00170096	0.00126533	0.00408597	0.00450629
No2	0.000728732	0.000746584	0.000635116	0.000487848	0.000480461	0.000884883	0.000468511	0.000867308	0.000111641	0.00023783	0.000139239	0.00172866	0.000217936	0.00117457	0.00110091	0.00137858	0.00152552	0.00170031	0.000835844	0.00132069	0.000872197	0.000930985	0.00661228	0.0179004	0.0114959	0.0463216	0.0235235	0.0330314	0.00783434	0.0309295	0.0154501	0.0262212	0.049482	0.0159489	0.0086955	0.000441123	0.000460242	0.00132681	0.00205683	0.00137704	0.000643632	0.00072129	0.000753313	0.001396	0.00227711	0.000308997	0.00021137	0.000424909	0.000652276
LowGrade	0.00183344	0.00269028	0.00154715	0.00134047	0.000550696	0.00210142	0.00342307	0.0010714	0.000144422	0.00112478	0.000279155	0.00752486	0.000325255	0.000788782	0.00300512	0.00481448	0.00198726	0.00324578	0.00179215	0.0022442	0.000816449	0.000639557	0.00648201	0.00846963	0.00816305	0.0395007	0.00815601	0.00918406	0.00170923	0.00685205	0.0380269	0.00859806	0.0516709	0.00505571	0.00806745	0.00321633	0.00157528	0.0152002	0.00584682	0.00290666	0.00180809	0.00192789	0.00284322	0.00329302	0.00430898	0.000739889	0.00041204	0.00141022	0.00208553
AlloyScrap	0.00147262	0.00183986	0.00106796	0.000868924	0.000793337	0.00673436	0.00134659	0.000318307	0.00016947	0.000470928	0.000326692	0.00253472	0.000464077	0.00974969	0.00642657	0.00717182	0.00204648	0.00393176	0.00660637	0.00451616	0.00079327	0.00258375	0.00677749	0.0390746	0.0338731	0.0366545	0.0354257	0.0360331	0.0122673	0.0234173	0.0334589	0.0323481	0.0131818	0.0168085	0.0150541	0.002421	0.00151014	0.0105189	0.0225343	0.00419679	0.00197995	0.00200758	0.00219005	0.00389779	0.0054034	0.000949471	0.00106541	0.00226302	0.00252598
[truncated: 359 more columns]

## Sheet: TotalEmbeddedCopper
Unit: kt
Copper sources	Oilseeds	Grains	Vegetables	Fruit and tree nuts	Greenhouse, nursery, floriculture	Other crops	Dairy cattle and milk	Beef cattle farming	Poultry and eggs	Animals except cattle, poultry and eggs	Forestry and logging	Fishing, hunting and trapping	Support for agriculture and forestry	Oil and gas extraction	Coal mining	Iron, gold, silver, and other mining	Stone mining/quarrying	Other nonmetallic mineral mining	Drilling oil & gas wells	Other support activities for mining	Electricity	Natural gas distribution	Water, sewage and other systems	Health care structures	Educational structures	Nonres. maintenance and repair	Res. maintenance and repair	Office and commercial structures	Multifamily residential structures	Other residential structures	Manufacturing structures	Other nonresidential structures	Power/communication structures	Single-family residential structures	Transport struc., highways, streets	Sawmills and wood preservation	Veneer, plywood, engineered wood	Millwork	All other wood products	Clay product and refractories	Glass and glass products	Cement manufacturing	Ready-mix concrete	Concrete pipe, brick, and blocks	Other concrete products	Lime and gypsum products	Abrasive products	Cut stone and stone products	Ground/treated mineral & earth
Primary	0	0.0374559	0.179464	0.167418	0.0616304	0.107292	0.00223745	0.000666737	0.00678298	0.0460491	0	0.234514	0.00090247	0	0.00246696	0.0118826	0	0.00180826	1.46403	2.88007	1.18441	0	2.10812	9.02431	12.9267	0	0	19.4566	1.7807	31.5321	12.0491	20.1536	42.5447	15.8331	12.9628	0	0	0	0.701884	0.0737261	0.0468974	0	0	0	0.00107476	0.000104626	0.00107411	0.0459688	0.00471303
NewScrap	0	0.00755681	0.0351948	0.0331337	0.0125923	0.0182537	0.000478864	0.000171986	0.00132325	0.00931598	0	0.0568364	0.000172249	0	0.000437779	0.00233953	0	0.000334828	0.253514	0.531714	0.198687	0	0.36954	1.43285	2.08851	0	0	2.90171	0.260273	4.62049	2.38275	3.22165	5.81822	2.51543	2.46087	0	0	0	0.131218	0.0216055	0.0108511	0	0	0	0.000293794	2.38135e-05	0.000223963	0.0116327	0.00108151
No2	0	0.00162979	0.0110345	0.00951109	0.00478202	0.00300418	6.09064e-05	6.67827e-05	0.000552846	0.00188314	0	0.00958022	5.94965e-05	0	7.92654e-05	0.000363944	0	0.00010882	0.0397435	0.144137	0.142383	0	0.230319	0.826156	0.937666	0	0	2.67188	0.217325	5.0713	0.75423	2.45711	5.61972	2.12113	1.06117	0	0	0	0.0150622	0.0027045	0.00183049	0	0	0	5.00965e-05	4.32595e-06	3.74125e-05	0.00120972	0.000156546
LowGrade	0	0.00587289	0.0268803	0.0261339	0.00548107	0.00713434	0.000444999	8.24975e-05	0.000715177	0.00890599	0	0.0417028	8.87945e-05	0	0.000216369	0.00127102	0	0.00020773	0.0852151	0.244928	0.133282	0	0.225781	0.390899	0.665819	0	0	0.742889	0.047414	1.12348	1.85636	0.805698	5.86831	0.672385	0.984527	0	0	0	0.0428162	0.00570869	0.00514221	0	0	0	9.47975e-05	1.03584e-05	7.29312e-05	0.0040149	0.000500526
AlloyScrap	0	0.00401641	0.0185548	0.0169405	0.00789608	0.0228632	0.000175056	2.45096e-05	0.000839214	0.00372881	0	0.0140474	0.000126693	0	0.000462713	0.00189336	0	0.000251633	0.314126	0.492885	0.129498	0	0.236074	1.80341	2.76286	0	0	2.91468	0.340296	3.83956	1.63336	3.03124	1.49707	2.23544	1.83715	0	0	0	0.165019	0.0082425	0.00563098	0	0	0	0.000118875	1.32926e-05	0.000188578	0.00644283	0.000606236
[truncated: 359 more columns]

[truncated: 1 more sheets: ContributionForEmbeddedCu]
